# Supplementary material for: Embryonic Hormetic Priming Modulates Later‐Life Thermal Tolerance
Source: Ecol Evol. 2026 Mar 14;16(3):e73139. doi: 10.1002/ece3.73139 (PMC13093313; doi:10.1002/ece3.73139)
Supplement: Supplementary file 2 — Table S1: ece373139‐sup‐0002‐TableS1.xlsx. [file ECE3-16-e73139-s001.xlsx]

## Sheet: DEGs_annotations_FamA
genes	ID	baseMean	log2FoldChange	lfcSE	stat	pvalue	padj	LRT_model
g10098	KLHL6_HUMAN_84	158.501	-0.732699	0.159728	21.0086	4.5722e-06	0.00986354	priming x treatment
g14141	NLK_BOVIN_3115	116.903	1.14909	0.240631	22.8883	1.71693e-06	0.00648186	priming x treatment
g149	UBP39_HUMAN_3753	1295.66	-1.13458	0.220166	26.0975	3.24603e-07	0.00287429	priming x treatment
g16561	AQP4_NOTAL_4894	218.749	-1.6999	0.334319	25.1136	5.40498e-07	0.00287429	priming x treatment
g17824	NA	541.358	-3.98947	0.814615	21.3091	3.90879e-06	0.00983778	priming x treatment
g19695	CASZ1_HUMAN_7229	50.425	2.29449	0.494036	21.5285	3.48611e-06	0.00983778	priming x treatment
g24339	NA	64.8811	1.39995	0.280703	25.0077	5.71013e-07	0.00287429	priming x treatment
g24743	NA	12.7499	2.34538	0.410776	30.8016	2.85806e-08	0.000575756	priming

## Sheet: DEGs_annotations_FamB
genes	ID	baseMean	log2FoldChange	lfcSE	stat	pvalue	padj	LRT_model
g10184	S23A2_RAT_144	978.046	1.28384	0.287912	18.9225	1.36136e-05	0.00402362	priming
g10641	NA	348.977	0.811244	0.183267	18.9522	1.34037e-05	0.00402362	priming
g11037	PLP1_TOXGV_822	185.468	1.17186	0.260176	19.037	1.28211e-05	0.00392236	priming
g11158	AKT1_BOVIN_910	262.262	-0.328494	0.0760995	18.7966	1.45423e-05	0.00415718	priming
g11341	RDH11_HUMAN_1053	94.0626	0.487976	0.121848	15.992	6.36114e-05	0.00948081	priming
g11365	TMPSD_HUMAN_1073	737.499	-0.602278	0.135779	20.135	7.21638e-06	0.00279643	priming
g11390	EPDR1_MACFA_1097	1603.77	0.923527	0.221984	16.54	4.76355e-05	0.00798627	priming
g11427	VRK1_HUMAN_1126	110.651	-0.416598	0.0976519	18.2693	1.91775e-05	0.00458107	priming
g11558	AEP1_DANRE_1230	140.148	0.808635	0.165313	23.5545	1.21428e-06	0.00162881	priming
g11725	KUNIH_RHIMP_1371	2117.86	1.31796	0.242852	27.7939	1.34952e-07	0.000459206	priming
g11899	TTBK2_MOUSE_1508	21.5255	-1.49833	0.344166	18.6176	1.59739e-05	0.00435586	priming
g12217	NA	460.418	2.86331	0.572506	20.7099	5.34378e-06	0.00251851	priming
g12220	NA	186.798	1.48402	0.323273	18.7198	1.51402e-05	0.00425832	priming
g12325	BARK_DROME_1793	190.084	-0.627423	0.157757	16.1039	5.99593e-05	0.00933545	priming
g12533	NA	264.074	1.65918	0.355621	20.1648	7.10482e-06	0.00279643	priming
g12641	BGH3_BOVIN_2013	1118.28	1.27055	0.293618	17.3804	3.05961e-05	0.00606289	priming
g13021	HEM3_MOUSE_2292	1108.35	0.89912	0.199808	19.8035	8.58247e-06	0.00305431	priming
g13031	CO8A2_HUMAN_2300	18.9824	1.23859	0.269842	20.9726	4.65892e-06	0.00238948	priming
g13089	NA	74.3804	1.15782	0.250671	20.0415	7.57803e-06	0.00287273	priming
g13371	AMYP_RAT_2546	693.091	1.01103	0.242464	16.4482	4.99973e-05	0.00822502	priming
g14047	MMP19_MOUSE_3037	2010.21	0.557621	0.121012	20.7783	5.15652e-06	0.00251851	priming
g14594	DAT_DROME_3460	27.0503	-1.24255	0.29359	16.8958	3.94886e-05	0.00724844	priming
g15044	NA	115.486	-2.86055	0.640881	16.817	4.11637e-05	0.00740013	priming
g15370	NA	13.33	1.40392	0.342102	16.522	4.8088e-05	0.00798627	priming
g1552	CHIA_HUMAN_4135	1709.92	0.85555	0.183697	21.0145	4.55812e-06	0.00238948	priming
g15568	CHIA_MOUSE_4164	23.7834	0.997938	0.24601	16.0653	6.11966e-05	0.00939426	priming
g15865	NA	1046.24	0.921687	0.202205	20.1774	7.05821e-06	0.00279643	priming
g15954	TYRO_PINMA_4435	398.617	1.02138	0.238544	17.7742	2.48733e-05	0.00522579	priming
g15996	IOVO_DRONO_4465	523.28	1.04879	0.243493	17.9787	2.23388e-05	0.0050654	priming
g160	F149B_MOUSE_4539	260.434	-0.595152	0.148234	16.3664	5.22012e-05	0.00839785	priming
g16053	NA	391.035	2.00372	0.432266	19.2358	1.15525e-05	0.00366279	priming
g16625	DOK3_MOUSE_4944	113.418	0.499528	0.117431	17.9518	2.26575e-05	0.0050654	priming
g16694	DIK1C_HUMAN_5001	101.798	0.703291	0.175029	15.8527	6.84693e-05	0.00994972	priming
g1698	ANPRA_MOUSE_5242	314.301	-0.595394	0.150027	15.9471	6.51391e-05	0.00962623	priming
g17034	NA	164.473	1.14421	0.273406	16.6918	4.39698e-05	0.00759153	priming
g17036	NA	214.932	0.956049	0.209601	19.8413	8.41459e-06	0.00305431	priming
g17205	HEM2_HUMAN_5407	460.242	0.532025	0.113946	21.755	3.09777e-06	0.00207765	priming
g17371	PPARG_CANLF_5529	14.3468	-1.3125	0.319972	16.4166	5.08372e-05	0.00828505	priming
g17398	SAP3_MACFA_5548	504.132	1.05363	0.249787	16.7166	4.33992e-05	0.00756796	priming
g17452	COPT1_RAT_5592	101.45	-0.679805	0.161097	17.7825	2.47654e-05	0.00522579	priming
g17492	NA	46.7222	1.40141	0.310825	18.4274	1.76502e-05	0.0045289	priming
g17530	SC5A9_DANRE_5651	51.5651	1.00736	0.226231	19.5861	9.61667e-06	0.00335391	priming
g17627	CEL2A_PIG_5727	86.3573	0.820148	0.180868	20.278	6.69659e-06	0.00279643	priming
g17682	E13B_NIACI_5768	1871.42	0.920032	0.216083	17.1238	3.50215e-05	0.00663809	priming
g17706	NA	1180.1	1.04994	0.242167	17.9752	2.23799e-05	0.0050654	priming
g17972	RGN_XENTR_5978	227.795	1.73034	0.319242	26.8797	2.16521e-07	0.000471962	priming
g17999	MSMB_DORPE_5997	13.1689	1.4369	0.331467	18.0151	2.19162e-05	0.0050654	priming
g18167	VAO15_THET4_6126	20.0981	1.95313	0.391854	23.7238	1.11199e-06	0.00162881	priming
g18186	NA	867.234	1.22744	0.260181	21.0984	4.36303e-06	0.00238948	priming
g18585	NPLA_XENLA_6466	39.6023	1.30598	0.29111	19.3494	1.08854e-05	0.00351935	priming
g18806	AGT1_CALJA_6629	173.459	1.18462	0.247324	21.4946	3.54819e-06	0.00222267	priming
g19139	GUN4_BACS5_6876	968.734	1.13767	0.258777	17.9878	2.22322e-05	0.0050654	priming
g19145	NA	37.2692	1.74276	0.369364	21.0605	4.45008e-06	0.00238948	priming
g19155	C1QL4_HUMAN_6887	30.6141	1.43778	0.310456	20.556	5.79117e-06	0.00258939	priming
g19195	SVBP_BOVIN_6914	16.1671	-1.01792	0.243689	17.804	2.44862e-05	0.00522579	priming
g19196	NA	254.88	-0.478677	0.12006	16.1508	5.84934e-05	0.00918926	priming
g19318	SYT2_MOUSE_6994	57.1311	0.77716	0.173979	19.3471	1.08983e-05	0.00351935	priming
g19322	NA	54.6411	1.21289	0.225381	28.1456	1.12524e-07	0.000459206	priming
g19489	NA	3066.26	1.0365	0.252281	16.3559	5.24926e-05	0.00839785	priming
g19576	NA	206.647	1.89537	0.345498	27.403	1.65173e-07	0.000459206	priming
g19752	NA	156.442	1.33478	0.27267	22.7784	1.81799e-06	0.00195407	priming
g19938	NA	104.946	1.70443	0.353153	21.2487	4.03394e-06	0.00238498	priming
g20493	PTH1R_DIDVI_7770	179.83	0.715638	0.167768	17.2482	3.28011e-05	0.00635539	priming
g20611	NA	95.9936	0.608662	0.136628	19.4867	1.01303e-05	0.00343195	priming
g20675	TRY1_RAT_7888	276.036	1.57503	0.366452	17.2035	3.35817e-05	0.00643515	priming
g20739	NA	838.739	1.33576	0.300373	18.278	1.90897e-05	0.00458107	priming
g21274	ZHANG_MOUSE_8284	2404.33	1.20276	0.222672	27.6372	1.4634e-07	0.000459206	priming
g21327	SLC31_RAT_8323	1203.68	0.463242	0.103073	19.9717	7.85969e-06	0.00291611	priming
g21467	CBLN4_MOUSE_8415	118.344	-1.54494	0.320008	23.2357	1.43312e-06	0.00176763	priming
g21518	S22AL_MOUSE_8451	204.415	1.52051	0.367604	15.993	6.35786e-05	0.00948081	priming
g21531	NA	83.5296	1.67266	0.357377	18.397	1.79345e-05	0.00453248	priming
g22850	MOT12_RAT_9156	57.2121	1.00417	0.225032	19.4672	1.02341e-05	0.00343195	priming
g22886	NA	37.9146	1.54567	0.334939	20.2933	6.64314e-06	0.00279643	priming
g23040	NPY1R_BOVIN_9293	69.1941	0.685288	0.157602	18.4263	1.76606e-05	0.0045289	priming
g23313	MANA_PINFU_9386	983.744	1.83034	0.394887	18.5396	1.66412e-05	0.00446444	priming
g23587	CLC4E_RAT_9568	262.641	1.14083	0.276752	15.8528	6.84651e-05	0.00994972	priming
g23662	PJVK_MOUSE_9634	24.0771	1.08311	0.22979	22.0059	2.71809e-06	0.00207765	priming
g24864	PCPI_SABMA_10408	365.903	1.48339	0.341907	17.3481	3.11208e-05	0.00609759	priming
g25401	CLC4M_SYMSY_10728	260.861	1.32667	0.322359	15.9983	6.33999e-05	0.00948081	priming
g25545	CYT_CYACP_10806	882.217	0.950588	0.199568	21.8993	2.87333e-06	0.00207765	priming
g25679	ECT_ACRMI_10871	44.3204	0.993554	0.207784	22.4103	2.20193e-06	0.00195407	priming
g25823	EPDR1_RAT_10967	4596.43	0.979401	0.236985	16.155	5.83656e-05	0.00918926	priming
g26591	NA	711.285	0.66824	0.159882	16.8564	4.03173e-05	0.00732347	priming
g27031	NA	13.3408	1.87745	0.435415	16.6727	4.44152e-05	0.00759326	priming
g27064	NA	49.5488	-0.838976	0.172216	24.2382	8.51261e-07	0.00162881	priming
g27225	NA	20.4255	2.29845	0.508864	18.4867	1.7109e-05	0.0045204	priming
g27788	NA	31.3085	3.5638	0.686416	21.8514	2.94596e-06	0.00207765	priming
g3446	NA	25.8074	1.18158	0.274302	18.3298	1.85774e-05	0.0045627	priming
g3493	S13A3_MOUSE_12732	66.0197	1.42047	0.267145	27.1908	1.84335e-07	0.000459206	priming
g3566	USP3_PINMG_12784	137.366	1.91941	0.420677	18.8484	1.41532e-05	0.00411339	priming
g3819	AK1BA_HUMAN_12995	228.889	0.614522	0.139469	19.1102	1.23381e-05	0.00384201	priming
g4031	NA	41.5178	1.82685	0.373251	22.3764	2.24117e-06	0.00195407	priming
g4363	NA	123.142	0.95818	0.195701	22.682	1.91153e-06	0.00195407	priming
g4738	NA	257.417	0.604785	0.102301	34.4043	4.47739e-09	3.90384e-05	priming
g5500	ITIH3_MOUSE_14236	400.849	0.547954	0.129586	17.4397	2.96561e-05	0.00594417	priming
g5881	NA	763.167	1.21455	0.286198	16.9627	3.81217e-05	0.0070748	priming
g5995	AMDA_XENLA_14603	765.687	0.425766	0.100085	17.8654	2.37098e-05	0.00522579	priming
g6185	AMD_HUMAN_14744	1401.73	0.520334	0.113044	20.6077	5.63699e-06	0.00258678	priming
g6264	AMO_PINMG_14812	2612.07	1.29163	0.305135	16.9619	3.81369e-05	0.0070748	priming
g6288	NRT25_ARATH_14830	341.489	0.709623	0.163259	18.6161	1.59866e-05	0.00435586	priming
g6517	NA	238.835	1.14158	0.242636	21.2161	4.10308e-06	0.00238498	priming
g6674	CDA8_BOMMO_15124	3051.31	1.29345	0.262127	23.1219	1.5205e-06	0.00176763	priming
g6741	NA	296.161	0.977362	0.226165	17.5117	2.85548e-05	0.00578999	priming
g6888	S22AL_MOUSE_15289	108.028	0.812219	0.133153	36.8333	1.28673e-09	2.2438e-05	priming
g7211	SAP3_MACFA_15564	173.8	1.41573	0.335782	16.5448	4.75144e-05	0.00798627	priming
g7468	TL5B_TACTR_15756	120.358	-1.35829	0.328284	17.5133	2.85298e-05	0.00578999	priming
g7650	NA	448.43	0.840715	0.201769	16.725	4.32085e-05	0.00756796	priming
g7786	NA	604.406	1.3696	0.286086	20.756	5.21685e-06	0.00251851	priming
g8190	NA	1940	0.747676	0.172651	18.3504	1.83782e-05	0.0045627	priming
g8771	CATL1_BOVIN_16709	15422.9	0.988847	0.208693	21.4835	3.56891e-06	0.00222267	priming
g898	NA	532.432	1.17768	0.233039	23.9549	9.86199e-07	0.00162881	priming
g899	NA	558.594	1.08227	0.250092	17.75	2.51915e-05	0.00522964	priming
g9073	S22A4_HUMAN_16935	218.993	0.601434	0.14458	16.7728	4.2133e-05	0.0074971	priming
g9097	NA	270.189	0.692326	0.146807	21.8005	3.02519e-06	0.00207765	priming
g9178	MET24_MOUSE_17013	125.967	0.687438	0.170611	16.0585	6.14145e-05	0.00939426	priming
g9582	NA	854.573	1.45707	0.305975	20.1897	7.01282e-06	0.00279643	priming
g9645	NA	1349.76	1.11659	0.2255	23.6095	1.18003e-06	0.00162881	priming
g9646	CO6A5_MOUSE_17381	1576.74	1.14498	0.239171	22.0201	2.6981e-06	0.00207765	priming
g978	CHIA_RAT_17507	99.8127	0.669084	0.139355	22.5258	2.07335e-06	0.00195407	priming
g9920	NA	1521.94	0.88014	0.20605	17.8303	2.41504e-05	0.00522579	priming
