# Supplementary material for: Embryonic Hormetic Priming Modulates Later‐Life Thermal Tolerance
Source: Ecol Evol. 2026 Mar 14;16(3):e73139. doi: 10.1002/ece3.73139 (PMC13093313; doi:10.1002/ece3.73139)
Supplement: Supplementary file 3 — Table S2: ece373139‐sup‐0003‐TableS2.xlsx. [file ECE3-16-e73139-s002.xlsx]

## Sheet: MWU_BP_Module_famB_yellow
delta.rank	pval	level	nseqs	term	name	p.adj
0	4.93857e-09	2	28	GO:0000027	ribosomal large subunit assembly	0
0	1.39445e-17	7	18	GO:0000028	ribosomal small subunit assembly	0
0	3.35195e-62	3	93	GO:0000184	nuclear-transcribed mRNA catabolic process, nonsense-mediated decay	0
0	1.07119e-100	2	98	GO:0002181	cytoplasmic translation	0
0	9.06077e-12	5	813	GO:0006396	RNA processing	0
0	4.60405e-63	2	102	GO:0006413	translational initiation	0
0	1.32196e-54	3	539	GO:0006518	peptide metabolic process	0
0	1.44077e-42	2	339	GO:0006605	protein targeting	0
0	5.08814e-66	7	124	GO:0006612	protein targeting to membrane	0
0	4.9918e-30	3	889	GO:0006886	intracellular protein transport	0
0	4.10007e-39	5	619	GO:0016071	mRNA metabolic process	0
0	1.78076e-26	4	397	GO:0022613	ribonucleoprotein complex biogenesis	0
0	1.86724e-27	5	804	GO:0033365	protein localization to organelle	0
0	2.5884e-11	2	366	GO:0034470	ncRNA processing	0
0	6.82461e-10	3	805	GO:0034622	cellular protein-containing complex assembly	0
0	2.21382e-32	4	388	GO:0034655	nucleobase-containing compound catabolic process	0
0	3.25603e-09	5	504	GO:0034660	ncRNA metabolic process	0
0	3.20379e-24	2	243	GO:0042254	ribosome biogenesis	0
0	4.08314e-21	2	64	GO:0042255	ribosome assembly	0
0	1.09423e-14	5	66	GO:0042273	ribosomal large subunit biogenesis	0
0	1.76743e-22	2	82	GO:0042274	ribosomal small subunit biogenesis	0
0	1.59727e-36	2	995	GO:0043603	cellular amide metabolic process	0
0	1.57139e-57	2	514	GO:0043604	amide biosynthetic process	0
0	4.7495e-63	2	115	GO:0070972	protein localization to endoplasmic reticulum	0
0	1.06374e-36	5	460	GO:0072594	establishment of protein localization to organelle	0
0	1.20129e-30	2	586	GO:0072657	protein localization to membrane	0
0	1.71531e-50	3	235	GO:0090150	establishment of protein localization to membrane	0
0	4.52357e-08	2	57	GO:0097421	liver regeneration	0
0	4.02651e-06	2	152	GO:0043484	regulation of RNA splicing	0.00119048
0	2.42717e-06	2	101	GO:0006414	translational elongation	0.00121951
0	2.12421e-06	2	9	GO:1904667	negative regulation of ubiquitin protein ligase activity	0.00125
0	1.39272e-05	3	211	GO:0007218	neuropeptide signaling pathway	0.0139535
0	1.51815e-05	3	5	GO:1904588	cellular response to glycoprotein	0.0159091
0	2.14963e-05	2	56	GO:0030490	maturation of SSU-rRNA	0.0195652
0	2.87832e-05	8	18	GO:0051444	negative regulation of ubiquitin-protein transferase activity	0.0244681
0	4.24847e-05	4	4	GO:0032120	ascospore-type prospore membrane formation	0.0375
0	4.94134e-05	5	36	GO:0000462	maturation of SSU-rRNA from tricistronic rRNA transcript (SSU-rRNA, 5,8S rRNA, LSU-rRNA)	0.0408163
0	6.0716e-05	4	23	GO:1904666	regulation of ubiquitin protein ligase activity	0.045098
0	5.92149e-05	4	153	GO:0031100	animal organ regeneration	0.046
0	7.0669e-05	4	8	GO:1904587	response to glycoprotein	0.0528846
0	9.38233e-05	6	83	GO:0000381	regulation of alternative mRNA splicing, via spliceosome	0.0666667
0	0.000139526	2	95	GO:0030218	erythrocyte differentiation	0.095614
0	0.000138938	5	889	GO:0070925	organelle assembly	0.0973214
0	0.000234804	2	74	GO:0031124	mRNA 3'-end processing	0.146552
0	0.000270612	2	123	GO:0006940	regulation of smooth muscle contraction	0.158475
0	0.000279666	8	26	GO:0000470	maturation of LSU-rRNA	0.160833
0	0.000335148	2	114	GO:0031123	RNA 3'-end processing	0.168182
0	0.00037875	2	27	GO:1901798	positive regulation of signal transduction by p53 class mediator	0.186567
0	0.000392749	3	4	GO:1903450	regulation of G1 to G0 transition	0.191176
0	0.000443161	3	19	GO:0002023	reduction of food intake in response to dietary excess	0.204348
0	0.000477554	2	29	GO:0015791	polyol transport	0.211972
0	0.000472563	2	13	GO:0001178	regulation of transcriptional start site selection at RNA polymerase II promoter	0.212857
0	0.000508614	2	821	GO:0007186	G protein-coupled receptor signaling pathway	0.216438
0	0.000545314	2	27	GO:0006376	mRNA splice site selection	0.228378
0	0.000579565	5	7	GO:1904068	G protein-coupled receptor signaling pathway involved in social behavior	0.236842
0	0.000576281	6	14	GO:0071157	negative regulation of cell cycle arrest	0.238
0	0.000601379	7	32	GO:0030488	tRNA methylation	0.239744
0	0.000638207	2	12	GO:0018990	ecdysis, chitin-based cuticle	0.24557
0	0.000686467	5	47	GO:2000059	negative regulation of ubiquitin-dependent protein catabolic process	0.256173
0	0.000730318	2	235	GO:0006403	RNA localization	0.266071
0	0.000788179	2	15	GO:0031125	rRNA 3'-end processing	0.279651
0	0.000945544	2	58	GO:0051438	regulation of ubiquitin-protein transferase activity	0.333333
0	0.00101527	2	11	GO:0090280	positive regulation of calcium ion import	0.339444
0	0.00109163	6	64	GO:0001510	RNA methylation	0.347849
0	0.00107616	7	16	GO:0010739	positive regulation of protein kinase A signaling	0.34837
0	0.0014772	2	8	GO:0006610	ribosomal protein import into nucleus	0.433838
0	0.0016438	2	27	GO:0048791	calcium ion-regulated exocytosis of neurotransmitter	0.4835
0	0.00176527	7	5	GO:0036265	RNA (guanine-N7)-methylation	0.506373
0	0.00185265	2	24	GO:0071280	cellular response to copper ion	0.527184
0	0.00201249	2	16	GO:0060137	maternal process involved in parturition	0.558571
0	0.00213671	2	10	GO:0070314	G1 to G0 transition	0.572685
0	0.00212432	2	6	GO:0035263	genital disc sexually dimorphic development	0.574766
0	0.00209439	2	154	GO:0030217	T cell differentiation	0.575472
0	0.00222256	8	11	GO:1902255	positive regulation of intrinsic apoptotic signaling pathway by p53 class mediator	0.583182
0	0.00224215	2	12	GO:0006450	regulation of translational fidelity	0.584234
0	0.00220632	6	8	GO:0000447	endonucleolytic cleavage in ITS1 to separate SSU-rRNA from 5,8S rRNA and LSU-rRNA from tricistronic rRNA transcript (SSU-rRNA, 5,8S rRNA, LSU-rRNA)	0.58578
0	0.00228022	2	8	GO:0031321	ascospore-type prospore assembly	0.590625
0	0.00238561	4	371	GO:0010959	regulation of metal ion transport	0.610177
0	0.0024948	3	19	GO:0021794	thalamus development	0.633333
0	0.00258762	6	12	GO:2000543	positive regulation of gastrulation	0.646957
0	0.00284346	2	47	GO:0006030	chitin metabolic process	0.689076
0	0.00289807	3	3	GO:0097377	spinal cord interneuron axon guidance	0.696667
0	0.00304377	2	42	GO:0000387	spliceosomal snRNP assembly	0.7016
0	0.00301833	5	127	GO:0051028	mRNA transport	0.702419
0	0.00301106	4	8	GO:1904714	regulation of chaperone-mediated autophagy	0.707317
0	0.00300426	3	54	GO:0044818	mitotic G2/M transition checkpoint	0.711885
0	0.00319361	2	10	GO:0006598	polyamine catabolic process	0.712891
0	0.00317752	3	23	GO:0021516	dorsal spinal cord development	0.716929
0	0.00347994	2	52	GO:0000245	spliceosomal complex assembly	0.747727
0	0.00354253	2	464	GO:0044257	cellular protein catabolic process	0.748881
0	0.00356922	2	140	GO:0003014	renal system process	0.748889
0	0.00359421	3	133	GO:0008033	tRNA processing	0.750735
0	0.00368659	8	8	GO:0000389	mRNA 3'-splice site recognition	0.755072
0	0.00376282	2	9	GO:0031204	posttranslational protein targeting to membrane, translocation	0.759712
0	0.0038935	2	273	GO:0042110	T cell activation	0.778214
0	0.00412788	2	95	GO:0006026	aminoglycan catabolic process	0.797586
0	0.00422505	2	214	GO:0006022	aminoglycan metabolic process	0.799324
0	0.00417186	3	26	GO:0051123	RNA polymerase II preinitiation complex assembly	0.80137
0	0.00411771	4	27	GO:0046852	positive regulation of bone remodeling	0.801389
0	0.00421197	2	4	GO:0019101	female somatic sex determination	0.802381
0	0.00404967	2	59	GO:0048521	negative regulation of behavior	0.80461
0	0.00409709	2	4	GO:0002074	extraocular skeletal muscle development	0.808451
0	0.0043261	3	39	GO:0051353	positive regulation of oxidoreductase activity	0.811074
0	0.00482522	3	5	GO:0060061	Spemann organizer formation	0.826708
0	0.00476258	5	13	GO:0033564	anterior/posterior axon guidance	0.833228
0	0.00478905	2	159	GO:0009451	RNA modification	0.833333
0	0.00468497	2	64	GO:0006939	smooth muscle contraction	0.836129
0	0.0046703	2	50	GO:0010840	regulation of circadian sleep/wake cycle, wakefulness	0.838961
0	0.00499984	2	229	GO:0007631	feeding behavior	0.843519
0	0.00511969	5	15	GO:0032650	regulation of interleukin-1 alpha production	0.855828
0	0.00533836	3	3	GO:0060214	endocardium formation	0.859821
0	0.0052734	2	15	GO:0021527	spinal cord association neuron differentiation	0.85994
0	0.00531226	4	3	GO:0035318	imaginal disc-derived wing hair outgrowth	0.863174
0	0.0052558	6	5	GO:0009447	putrescine catabolic process	0.863636
0	0.00547038	2	23	GO:0010269	response to selenium ion	0.866667
0	0.00543187	2	94	GO:0006400	tRNA modification	0.869527
0	0.00545504	2	6	GO:0003322	pancreatic A cell development	0.869706
0	0.00556532	2	13	GO:0000463	maturation of LSU-rRNA from tricistronic rRNA transcript (SSU-rRNA, 5,8S rRNA, LSU-rRNA)	0.87936
0	0.00561603	6	3	GO:0000379	tRNA-type intron splice site recognition and cleavage	0.881214
0	0.0057772	3	38	GO:0034105	positive regulation of tissue remodeling	0.900862
0	0.00615054	4	8	GO:0000185	activation of MAPKKK activity	0.904098
0	0.00604507	2	6	GO:0060574	intestinal epithelial cell maturation	0.904444
0	0.00611396	2	5	GO:0019482	beta-alanine metabolic process	0.90467
0	0.00607214	3	30	GO:0006120	mitochondrial electron transport, NADH to ubiquinone	0.904972
0	0.00593062	4	32	GO:1902253	regulation of intrinsic apoptotic signaling pathway by p53 class mediator	0.905085
0	0.00590622	2	25	GO:0000380	alternative mRNA splicing, via spliceosome	0.908239
0	0.00587861	2	9	GO:0009445	putrescine metabolic process	0.91
0	0.00602759	3	56	GO:0010470	regulation of gastrulation	0.912079
0	0.00633118	2	22	GO:1905939	regulation of gonad development	0.925272
0	0.0066759	5	29	GO:0033197	response to vitamin E	0.947594
0	0.0067754	2	6	GO:0015793	glycerol transport	0.955851
0	0.00686728	3	121	GO:0071260	cellular response to mechanical stimulus	0.960847
0	0.00718583	4	208	GO:0050821	protein stabilization	0.96641
0	0.00711368	2	95	GO:0048844	artery morphogenesis	0.97474
0	0.00707309	2	11	GO:1990785	response to water-immersion restraint stress	0.97644
0	0.00731163	3	25	GO:0000083	regulation of transcription involved in G1/S transition of mitotic cell cycle	0.977296
0	0.00739915	2	3	GO:0005985	sucrose metabolic process	0.978934
0	0.00787029	3	31	GO:0042769	DNA damage response, detection of DNA damage	0.988592
0	0.00780508	2	7	GO:0071332	cellular response to fructose stimulus	0.990931
0	0.00753485	4	15	GO:0032226	positive regulation of synaptic transmission, dopaminergic	0.992172
0	0.00797307	2	49	GO:0032963	collagen metabolic process	0.992548
0	0.00780347	2	33	GO:0048265	response to pain	0.995567
0	0.00796224	2	20	GO:0033212	iron import into cell	0.995894
0	0.00779378	3	27	GO:0060216	definitive hemopoiesis	0.998267
0	0.0849703	3	50	GO:0000002	mitochondrial genome maintenance	1
0	0.769227	4	112	GO:0000018	regulation of DNA recombination	1
0	0.598788	2	49	GO:0000038	very long-chain fatty acid metabolic process	1
0	0.174711	2	148	GO:0000041	transition metal ion transport	1
0	0.213549	2	11	GO:0000055	ribosomal large subunit export from nucleus	1
0	0.0217862	2	7	GO:0000056	ribosomal small subunit export from nucleus	1
0	0.0760671	-1	24	GO:0000060	obsolete protein import into nucleus, translocation	1
0	0.578549	5	26	GO:0000076	DNA replication checkpoint	1
0	0.105995	2	67	GO:0000096	sulfur amino acid metabolic process	1
0	0.123868	2	37	GO:0000097	sulfur amino acid biosynthetic process	1
0	0.776099	3	21	GO:0000098	sulfur amino acid catabolic process	1
0	0.196068	4	15	GO:0000101	sulfur amino acid transport	1
0	0.455312	4	8	GO:0000103	sulfate assimilation	1
0	0.0233101	2	732	GO:0000122	negative regulation of transcription by RNA polymerase II	1
0	0.0809576	3	65	GO:0000132	establishment of mitotic spindle orientation	1
0	0.0670518	2	30	GO:0000154	rRNA modification	1
0	0.701419	5	282	GO:0000165	MAPK cascade	1
0	0.538817	2	30	GO:0000186	activation of MAPKK activity	1
0	0.633334	2	106	GO:0000187	activation of MAPK activity	1
0	0.251741	5	21	GO:0000188	inactivation of MAPK activity	1
0	0.83855	4	423	GO:0000209	protein polyubiquitination	1
0	0.204521	4	55	GO:0000212	meiotic spindle organization	1
0	0.0229682	2	616	GO:0000226	microtubule cytoskeleton organization	1
0	0.027231	2	19	GO:0000244	spliceosomal tri-snRNP complex assembly	1
0	0.147693	2	20	GO:0000255	allantoin metabolic process	1
0	0.0237847	2	6	GO:0000256	allantoin catabolic process	1
0	0.506632	3	19	GO:0000266	mitochondrial fission	1
0	0.326306	2	86	GO:0000272	polysaccharide catabolic process	1
0	0.0766744	3	690	GO:0000278	mitotic cell cycle	1
0	0.134852	2	135	GO:0000281	mitotic cytokinesis	1
0	0.799212	3	55	GO:0000288	nuclear-transcribed mRNA catabolic process, deadenylation-dependent decay	1
0	0.509992	2	296	GO:0000302	response to reactive oxygen species	1
0	0.199937	7	9	GO:0000338	protein deneddylation	1
0	0.00862303	3	8	GO:0000395	mRNA 5'-splice site recognition	1
0	0.51268	2	17	GO:0000423	mitophagy	1
0	0.108814	2	3	GO:0000451	rRNA 2'-O-methylation	1
0	0.0175688	4	35	GO:0000460	maturation of 5,8S rRNA	1
0	0.0162911	9	23	GO:0000466	maturation of 5,8S rRNA from tricistronic rRNA transcript (SSU-rRNA, 5,8S rRNA, LSU-rRNA)	1
0	0.0120258	2	32	GO:0000469	cleavage involved in rRNA processing	1
0	0.25953	2	5	GO:0000706	meiotic DNA double-strand break processing	1
0	0.420609	2	7	GO:0000707	meiotic DNA recombinase assembly	1
0	0.448325	3	8	GO:0000710	meiotic mismatch repair	1
0	0.0301653	6	15	GO:0000715	nucleotide-excision repair, DNA damage recognition	1
0	0.142805	5	25	GO:0000729	DNA double-strand break processing	1
0	0.053984	2	51	GO:0000731	DNA synthesis involved in DNA repair	1
0	0.484489	2	892	GO:0000902	cell morphogenesis	1
0	0.230099	6	31	GO:0000959	mitochondrial RNA metabolic process	1
0	0.276642	2	421	GO:0001101	response to acid chemical	1
0	0.0185111	-1	4	GO:0001300	obsolete chronological cell aging	1
0	0.12963	4	380	GO:0001501	skeletal system development	1
0	0.247726	2	209	GO:0001503	ossification	1
0	0.428243	2	60	GO:0001504	neurotransmitter uptake	1
0	0.357912	2	522	GO:0001505	regulation of neurotransmitter levels	1
0	0.738554	2	181	GO:0001508	action potential	1
0	0.166859	3	15	GO:0001522	pseudouridine synthesis	1
0	0.0124991	3	428	GO:0001525	angiogenesis	1
0	0.0915994	3	68	GO:0001541	ovarian follicle development	1
0	0.353812	2	8	GO:0001542	ovulation from ovarian follicle	1
0	0.228267	2	16	GO:0001554	luteolysis	1
0	0.0324993	3	7	GO:0001555	oocyte growth	1
0	0.680466	2	46	GO:0001556	oocyte maturation	1
0	0.359435	2	536	GO:0001558	regulation of cell growth	1
0	0.505064	2	29	GO:0001569	branching involved in blood vessel morphogenesis	1
0	0.220023	3	95	GO:0001570	vasculogenesis	1
0	0.329675	3	5	GO:0001581	detection of chemical stimulus involved in sensory perception of sour taste	1
0	0.607693	3	92	GO:0001649	osteoblast differentiation	1
0	0.721098	2	617	GO:0001654	eye development	1
0	0.171692	2	65	GO:0001656	metanephros development	1
0	0.229777	2	47	GO:0001658	branching involved in ureteric bud morphogenesis	1
0	0.0260261	4	45	GO:0001659	temperature homeostasis	1
0	0.380829	4	342	GO:0001667	ameboidal-type cell migration	1
0	0.843436	2	187	GO:0001676	long-chain fatty acid metabolic process	1
0	0.158374	5	18	GO:0001696	gastric acid secretion	1
0	0.658277	5	180	GO:0001700	embryonic development via the syncytial blastoderm	1
0	0.817141	2	409	GO:0001701	in utero embryonic development	1
0	0.326252	2	35	GO:0001702	gastrulation with mouth forming second	1
0	0.31823	3	107	GO:0001704	formation of primary germ layer	1
0	0.350332	4	39	GO:0001706	endoderm formation	1
0	0.149633	2	227	GO:0001708	cell fate specification	1
0	0.693718	2	192	GO:0001709	cell fate determination	1
0	0.58431	2	21	GO:0001711	endodermal cell fate commitment	1
0	0.505413	3	15	GO:0001714	endodermal cell fate specification	1
0	0.0424579	7	10	GO:0001731	formation of translation preinitiation complex	1
0	0.405001	2	154	GO:0001751	compound eye photoreceptor cell differentiation	1
0	0.0223402	2	38	GO:0001755	neural crest cell migration	1
0	0.368081	2	91	GO:0001756	somitogenesis	1
0	0.0667279	2	8	GO:0001757	somite specification	1
0	0.641039	4	201	GO:0001764	neuron migration	1
0	0.53476	3	23	GO:0001774	microglial cell activation	1
0	0.0198844	4	14	GO:0001778	plasma membrane repair	1
0	0.344371	2	7	GO:0001780	neutrophil homeostasis	1
0	0.121308	2	29	GO:0001782	B cell homeostasis	1
0	0.453966	2	81	GO:0001816	cytokine production	1
0	0.582501	3	725	GO:0001817	regulation of cytokine production	1
0	0.478782	2	306	GO:0001818	negative regulation of cytokine production	1
0	0.487022	5	469	GO:0001819	positive regulation of cytokine production	1
0	0.149787	3	10	GO:0001820	serotonin secretion	1
0	0.12478	2	9	GO:0001821	histamine secretion	1
0	0.391223	2	321	GO:0001822	kidney development	1
0	0.643906	2	77	GO:0001824	blastocyst development	1
0	0.256245	3	36	GO:0001825	blastocyst formation	1
0	0.062384	2	7	GO:0001826	inner cell mass cell differentiation	1
0	0.201811	3	14	GO:0001829	trophectodermal cell differentiation	1
0	0.360633	3	17	GO:0001832	blastocyst growth	1
0	0.205562	4	121	GO:0001837	epithelial to mesenchymal transition	1
0	0.185158	2	16	GO:0001840	neural plate development	1
0	0.252571	2	97	GO:0001841	neural tube formation	1
0	0.029691	2	3	GO:0001842	neural fold formation	1
0	0.0841886	3	23	GO:0001845	phagolysosome assembly	1
0	0.49427	2	19	GO:0001881	receptor recycling	1
0	0.685608	4	47	GO:0001885	endothelial cell development	1
0	0.188403	2	12	GO:0001886	endothelial cell morphogenesis	1
0	0.0682323	4	135	GO:0001890	placenta development	1
0	0.298505	3	65	GO:0001892	embryonic placenta development	1
0	0.668194	2	31	GO:0001893	maternal placenta development	1
0	0.695479	5	265	GO:0001894	tissue homeostasis	1
0	0.779899	2	71	GO:0001895	retina homeostasis	1
0	0.319047	2	47	GO:0001906	cell killing	1
0	0.0872162	2	19	GO:0001909	leukocyte mediated cytotoxicity	1
0	0.217434	5	32	GO:0001910	regulation of leukocyte mediated cytotoxicity	1
0	0.302329	6	21	GO:0001912	positive regulation of leukocyte mediated cytotoxicity	1
0	0.503962	2	28	GO:0001919	regulation of receptor recycling	1
0	0.466395	2	11	GO:0001921	positive regulation of receptor recycling	1
0	0.0380327	3	4	GO:0001922	B-1 B cell homeostasis	1
0	0.347232	4	53	GO:0001935	endothelial cell proliferation	1
0	0.192366	2	155	GO:0001936	regulation of endothelial cell proliferation	1
0	0.546416	2	54	GO:0001937	negative regulation of endothelial cell proliferation	1
0	0.0368618	2	84	GO:0001938	positive regulation of endothelial cell proliferation	1
0	0.364127	2	64	GO:0001941	postsynaptic membrane organization	1
0	0.514434	3	50	GO:0001945	lymph vessel development	1
0	0.406173	2	8	GO:0001951	intestinal D-glucose absorption	1
0	0.921195	3	136	GO:0001952	regulation of cell-matrix adhesion	1
0	0.171137	4	37	GO:0001953	negative regulation of cell-matrix adhesion	1
0	0.86443	2	73	GO:0001954	positive regulation of cell-matrix adhesion	1
0	0.0695241	2	6	GO:0001955	blood vessel maturation	1
0	0.497647	4	60	GO:0001964	startle response	1
0	0.280008	3	10	GO:0001966	thigmotaxis	1
0	0.0474095	2	20	GO:0001967	suckling behavior	1
0	0.512405	3	56	GO:0001974	blood vessel remodeling	1
0	0.335835	5	53	GO:0001975	response to amphetamine	1
0	0.32881	3	25	GO:0001976	nervous system process involved in regulation of systemic arterial blood pressure	1
0	0.0879344	4	13	GO:0001977	renal system process involved in regulation of blood volume	1
0	0.115859	2	5	GO:0001992	regulation of systemic arterial blood pressure by vasopressin	1
0	0.129013	6	3	GO:0001993	regulation of systemic arterial blood pressure by norepinephrine-epinephrine	1
0	0.498225	2	9	GO:0001996	positive regulation of heart rate by epinephrine-norepinephrine	1
0	0.0809014	2	81	GO:0002011	morphogenesis of an epithelial sheet	1
0	0.0655985	3	8	GO:0002016	regulation of blood volume by renin-angiotensin	1
0	0.0800523	4	29	GO:0002021	response to dietary excess	1
0	0.0117597	2	18	GO:0002024	diet induced thermogenesis	1
0	0.205199	2	39	GO:0002026	regulation of the force of heart contraction	1
0	0.659279	2	130	GO:0002027	regulation of heart rate	1
0	0.126333	2	76	GO:0002028	regulation of sodium ion transport	1
0	0.235502	2	4	GO:0002035	brain renin-angiotensin system	1
0	0.600752	2	71	GO:0002040	sprouting angiogenesis	1
0	0.555117	2	21	GO:0002042	cell migration involved in sprouting angiogenesis	1
0	0.532218	3	92	GO:0002052	positive regulation of neuroblast proliferation	1
0	0.358526	3	74	GO:0002062	chondrocyte differentiation	1
0	0.641676	3	33	GO:0002063	chondrocyte development	1
0	0.717949	2	499	GO:0002064	epithelial cell development	1
0	0.215441	2	73	GO:0002067	glandular epithelial cell differentiation	1
0	0.21922	5	26	GO:0002068	glandular epithelial cell development	1
0	0.0123642	4	9	GO:0002069	columnar/cuboidal epithelial cell maturation	1
0	0.0108941	2	18	GO:0002070	epithelial cell maturation	1
0	0.0630547	2	5	GO:0002071	glandular epithelial cell maturation	1
0	0.122375	2	18	GO:0002072	optic cup morphogenesis involved in camera-type eye development	1
0	0.164296	3	29	GO:0002076	osteoblast development	1
0	0.020159	2	26	GO:0002082	regulation of oxidative phosphorylation	1
0	0.872921	3	74	GO:0002088	lens development in camera-type eye	1
0	0.56676	5	57	GO:0002090	regulation of receptor internalization	1
0	0.460926	3	34	GO:0002092	positive regulation of receptor internalization	1
0	0.439132	2	24	GO:0002093	auditory receptor cell morphogenesis	1
0	0.409658	2	25	GO:0002118	aggressive behavior	1
0	0.29051	2	17	GO:0002121	inter-male aggressive behavior	1
0	0.0380381	2	5	GO:0002128	tRNA nucleoside ribose methylation	1
0	0.41818	4	9	GO:0002152	bile acid conjugation	1
0	0.340628	2	54	GO:0002168	instar larval development	1
0	0.0567537	2	17	GO:0002183	cytoplasmic translational initiation	1
0	0.822223	2	58	GO:0002200	somatic diversification of immune receptors	1
0	0.297077	3	67	GO:0002209	behavioral defense response	1
0	0.577496	2	64	GO:0002220	innate immune response activating cell surface receptor signaling pathway	1
0	0.758355	2	233	GO:0002221	pattern recognition receptor signaling pathway	1
0	0.604582	5	148	GO:0002224	toll-like receptor signaling pathway	1
0	0.0516282	2	16	GO:0002227	innate immune response in mucosa	1
0	0.0689546	2	21	GO:0002238	response to molecule of fungal origin	1
0	0.267471	3	98	GO:0002244	hematopoietic progenitor cell differentiation	1
0	0.029691	5	3	GO:0002246	wound healing involved in inflammatory response	1
0	0.658888	2	165	GO:0002250	adaptive immune response	1
0	0.235964	2	855	GO:0002252	immune effector process	1
0	0.178105	2	6	GO:0002269	leukocyte activation involved in inflammatory response	1
0	0.0209786	2	109	GO:0002285	lymphocyte activation involved in immune response	1
0	0.4744	4	47	GO:0002312	B cell activation involved in immune response	1
0	0.356064	2	22	GO:0002347	response to tumor cell	1
0	0.69436	5	30	GO:0002377	immunoglobulin production	1
0	0.367018	2	16	GO:0002381	immunoglobulin production involved in immunoglobulin-mediated immune response	1
0	0.106452	2	7	GO:0002407	dendritic cell chemotaxis	1
0	0.243175	3	28	GO:0002437	inflammatory response to antigenic stimulus	1
0	0.844848	3	42	GO:0002440	production of molecular mediator of immune response	1
0	0.459992	2	8	GO:0002448	mast cell mediated immunity	1
0	0.641049	3	58	GO:0002449	lymphocyte mediated immunity	1
0	0.546132	2	81	GO:0002460	adaptive immune response based on somatic recombination of immune receptors built from immunoglobulin superfamily domains	1
0	0.0728041	2	14	GO:0002467	germinal center formation	1
0	0.0938666	3	314	GO:0002521	leukocyte differentiation	1
0	0.702034	5	22	GO:0002523	leukocyte migration involved in inflammatory response	1
0	0.0650436	3	69	GO:0002526	acute inflammatory response	1
0	0.241076	2	35	GO:0002532	production of molecular mediator involved in inflammatory response	1
0	0.00871324	2	5	GO:0002544	chronic inflammatory response	1
0	0.0476688	2	5	GO:0002548	monocyte chemotaxis	1
0	0.188424	2	113	GO:0002573	myeloid leukocyte differentiation	1
0	0.812505	3	80	GO:0002576	platelet degranulation	1
0	0.115651	3	6	GO:0002634	regulation of germinal center formation	1
0	0.618069	2	55	GO:0002637	regulation of immunoglobulin production	1
0	0.191009	2	29	GO:0002639	positive regulation of immunoglobulin production	1
0	0.701717	2	43	GO:0002673	regulation of acute inflammatory response	1
0	0.549142	4	17	GO:0002675	positive regulation of acute inflammatory response	1
0	0.943614	2	1353	GO:0002682	regulation of immune system process	1
0	0.533435	2	460	GO:0002683	negative regulation of immune system process	1
0	0.740882	4	772	GO:0002684	positive regulation of immune system process	1
0	0.548254	4	152	GO:0002685	regulation of leukocyte migration	1
0	0.0230862	2	57	GO:0002686	negative regulation of leukocyte migration	1
0	0.39092	2	81	GO:0002687	positive regulation of leukocyte migration	1
0	0.662288	2	55	GO:0002688	regulation of leukocyte chemotaxis	1
0	0.463549	5	14	GO:0002689	negative regulation of leukocyte chemotaxis	1
0	0.0292439	2	38	GO:0002691	regulation of cellular extravasation	1
0	0.781587	4	451	GO:0002697	regulation of immune effector process	1
0	0.447464	5	123	GO:0002698	negative regulation of immune effector process	1
0	0.781161	2	214	GO:0002699	positive regulation of immune effector process	1
0	0.639417	5	192	GO:0002700	regulation of production of molecular mediator of immune response	1
0	0.280172	2	23	GO:0002701	negative regulation of production of molecular mediator of immune response	1
0	0.871511	6	132	GO:0002702	positive regulation of production of molecular mediator of immune response	1
0	0.707648	2	169	GO:0002703	regulation of leukocyte mediated immunity	1
0	0.596918	3	77	GO:0002705	positive regulation of leukocyte mediated immunity	1
0	0.561067	7	54	GO:0002708	positive regulation of lymphocyte mediated immunity	1
0	0.250913	3	43	GO:0002709	regulation of T cell mediated immunity	1
0	0.112578	2	5	GO:0002710	negative regulation of T cell mediated immunity	1
0	0.259363	3	23	GO:0002711	positive regulation of T cell mediated immunity	1
0	0.071929	2	77	GO:0002718	regulation of cytokine production involved in immune response	1
0	0.18643	2	10	GO:0002719	negative regulation of cytokine production involved in immune response	1
0	0.181123	2	53	GO:0002720	positive regulation of cytokine production involved in immune response	1
0	0.143678	4	35	GO:0002752	cell surface pattern recognition receptor signaling pathway	1
0	0.0542768	2	57	GO:0002753	cytoplasmic pattern recognition receptor signaling pathway	1
0	0.330434	2	48	GO:0002755	MyD88-dependent toll-like receptor signaling pathway	1
0	0.293661	2	106	GO:0002761	regulation of myeloid leukocyte differentiation	1
0	0.794515	4	32	GO:0002762	negative regulation of myeloid leukocyte differentiation	1
0	0.222356	3	62	GO:0002763	positive regulation of myeloid leukocyte differentiation	1
0	0.473814	2	49	GO:0002805	regulation of antimicrobial peptide biosynthetic process	1
0	0.208283	2	12	GO:0002828	regulation of type 2 immune response	1
0	0.129939	6	6	GO:0002829	negative regulation of type 2 immune response	1
0	0.530484	5	148	GO:0002832	negative regulation of response to biotic stimulus	1
0	0.276035	4	22	GO:0002888	positive regulation of myeloid leukocyte mediated immunity	1
0	0.182714	3	19	GO:0002902	regulation of B cell apoptotic process	1
0	0.124471	2	14	GO:0002903	negative regulation of B cell apoptotic process	1
0	0.817338	5	150	GO:0002920	regulation of humoral immune response	1
0	0.516322	2	47	GO:0002921	negative regulation of humoral immune response	1
0	0.205329	5	4	GO:0002926	tRNA wobble base 5-methoxycarbonylmethyl-2-thiouridinylation	1
0	0.226039	3	66	GO:0002931	response to ischemia	1
0	0.148833	2	6	GO:0002943	tRNA dihydrouridine synthesis	1
0	0.0557554	2	6	GO:0002949	tRNA threonylcarbamoyladenosine modification	1
0	0.290066	4	226	GO:0003007	heart morphogenesis	1
0	0.390475	2	22	GO:0003009	skeletal muscle contraction	1
0	0.321704	2	464	GO:0003013	circulatory system process	1
0	0.431603	2	21	GO:0003016	respiratory system process	1
0	0.260259	3	27	GO:0003017	lymph circulation	1
0	0.331852	3	276	GO:0003018	vascular process in circulatory system	1
0	0.0739767	4	5	GO:0003026	regulation of systemic arterial blood pressure by aortic arch baroreceptor feedback	1
0	0.189359	6	19	GO:0003057	regulation of the force of heart contraction by chemical signal	1
0	0.15159	2	20	GO:0003071	renal system process involved in regulation of systemic arterial blood pressure	1
0	0.28474	3	94	GO:0003073	regulation of systemic arterial blood pressure	1
0	0.312631	2	31	GO:0003081	regulation of systemic arterial blood pressure by renin-angiotensin	1
0	0.156926	5	27	GO:0003084	positive regulation of systemic arterial blood pressure	1
0	0.414836	2	19	GO:0003085	negative regulation of systemic arterial blood pressure	1
0	0.481045	4	30	GO:0003091	renal water homeostasis	1
0	0.0500717	3	4	GO:0003093	regulation of glomerular filtration	1
0	0.351844	2	9	GO:0003094	glomerular filtration	1
0	0.192329	2	14	GO:0003096	renal sodium ion transport	1
0	0.0171398	2	3	GO:0003097	renal water transport	1
0	0.214949	2	30	GO:0003148	outflow tract septum morphogenesis	1
0	0.0783082	3	77	GO:0003151	outflow tract morphogenesis	1
0	0.492476	4	28	GO:0003156	regulation of animal organ formation	1
0	0.0110175	3	17	GO:0003157	endocardium development	1
0	0.158417	5	10	GO:0003161	cardiac conduction system development	1
0	0.542917	3	70	GO:0003179	heart valve morphogenesis	1
0	0.372855	2	40	GO:0003180	aortic valve morphogenesis	1
0	0.364841	2	33	GO:0003181	atrioventricular valve morphogenesis	1
0	0.460625	2	37	GO:0003184	pulmonary valve morphogenesis	1
0	0.406206	5	41	GO:0003197	endocardial cushion development	1
0	0.0955543	3	59	GO:0003208	cardiac ventricle morphogenesis	1
0	0.31064	4	27	GO:0003209	cardiac atrium morphogenesis	1
0	0.3614	2	23	GO:0003214	cardiac left ventricle morphogenesis	1
0	0.376816	5	14	GO:0003215	cardiac right ventricle morphogenesis	1
0	0.329589	2	18	GO:0003222	ventricular trabecula myocardium morphogenesis	1
0	0.128523	3	13	GO:0003223	ventricular compact myocardium morphogenesis	1
0	0.189115	4	39	GO:0003229	ventricular cardiac muscle tissue development	1
0	0.458731	2	22	GO:0003230	cardiac atrium development	1
0	0.115826	2	75	GO:0003231	cardiac ventricle development	1
0	0.255169	4	11	GO:0003241	growth involved in heart morphogenesis	1
0	0.150521	2	42	GO:0003254	regulation of membrane depolarization	1
0	0.178359	2	16	GO:0003264	regulation of cardioblast proliferation	1
0	0.30982	2	10	GO:0003266	regulation of secondary heart field cardioblast proliferation	1
0	0.480116	3	97	GO:0003279	cardiac septum development	1
0	0.427354	4	55	GO:0003281	ventricular septum development	1
0	0.492476	4	28	GO:0003283	atrial septum development	1
0	0.340948	2	6	GO:0003306	Wnt signaling pathway involved in heart development	1
0	0.0687303	2	6	GO:0003307	regulation of Wnt signaling pathway involved in heart development	1
0	0.0306485	4	4	GO:0003308	negative regulation of Wnt signaling pathway involved in heart development	1
0	0.487969	8	27	GO:0003309	type B pancreatic cell differentiation	1
0	0.0558557	2	12	GO:0003310	pancreatic A cell differentiation	1
0	0.121551	2	3	GO:0003311	pancreatic D cell differentiation	1
0	0.414138	6	17	GO:0003323	type B pancreatic cell development	1
0	0.281078	2	13	GO:0003330	regulation of extracellular matrix constituent secretion	1
0	0.521067	4	15	GO:0003334	keratinocyte development	1
0	0.170743	2	21	GO:0003338	metanephros morphogenesis	1
0	0.294137	4	206	GO:0003341	cilium movement	1
0	0.377424	2	21	GO:0003344	pericardium morphogenesis	1
0	0.0336562	3	12	GO:0003360	brainstem development	1
0	0.499162	2	68	GO:0003382	epithelial cell morphogenesis	1
0	0.185097	3	20	GO:0003383	apical constriction	1
0	0.835564	2	43	GO:0003401	axis elongation	1
0	0.60264	3	70	GO:0003407	neural retina development	1
0	0.0522973	3	9	GO:0005513	detection of calcium ion	1
0	0.73899	2	743	GO:0005975	carbohydrate metabolic process	1
0	0.526103	4	24	GO:0005980	glycogen catabolic process	1
0	0.120224	3	27	GO:0005984	disaccharide metabolic process	1
0	0.620403	2	311	GO:0005996	monosaccharide metabolic process	1
0	0.260718	4	13	GO:0006000	fructose metabolic process	1
0	0.236686	4	11	GO:0006002	fructose 6-phosphate metabolic process	1
0	0.155324	5	39	GO:0006004	fucose metabolic process	1
0	0.541347	5	136	GO:0006006	glucose metabolic process	1
0	0.386966	5	29	GO:0006012	galactose metabolic process	1
0	0.0363415	3	16	GO:0006020	inositol metabolic process	1
0	0.226808	4	65	GO:0006027	glycosaminoglycan catabolic process	1
0	0.442735	4	92	GO:0006029	proteoglycan metabolic process	1
0	0.134091	3	45	GO:0006044	N-acetylglucosamine metabolic process	1
0	0.514753	3	518	GO:0006066	alcohol metabolic process	1
0	0.361571	2	106	GO:0006081	cellular aldehyde metabolic process	1
0	0.0522159	4	42	GO:0006084	acetyl-CoA metabolic process	1
0	0.0983744	2	16	GO:0006089	lactate metabolic process	1
0	0.632313	2	69	GO:0006090	pyruvate metabolic process	1
0	0.229615	2	415	GO:0006091	generation of precursor metabolites and energy	1
0	0.75182	6	24	GO:0006103	2-oxoglutarate metabolic process	1
0	0.344013	2	6	GO:0006106	fumarate metabolic process	1
0	0.576899	3	13	GO:0006107	oxaloacetate metabolic process	1
0	0.362036	3	84	GO:0006111	regulation of gluconeogenesis	1
0	0.0412314	2	75	GO:0006119	oxidative phosphorylation	1
0	0.298025	3	12	GO:0006122	mitochondrial electron transport, ubiquinol to cytochrome c	1
0	0.236609	3	50	GO:0006144	purine nucleobase metabolic process	1
0	0.379849	5	7	GO:0006183	GTP biosynthetic process	1
0	0.467861	2	59	GO:0006195	purine nucleotide catabolic process	1
0	0.266756	4	10	GO:0006198	cAMP catabolic process	1
0	0.163991	2	46	GO:0006206	pyrimidine nucleobase metabolic process	1
0	0.22362	4	39	GO:0006213	pyrimidine nucleoside metabolic process	1
0	0.613947	3	58	GO:0006220	pyrimidine nucleotide metabolic process	1
0	0.543921	4	38	GO:0006221	pyrimidine nucleotide biosynthetic process	1
0	0.107804	4	1000	GO:0006259	DNA metabolic process	1
0	0.531482	2	251	GO:0006260	DNA replication	1
0	0.343461	5	128	GO:0006261	DNA-dependent DNA replication	1
0	0.0574462	2	13	GO:0006264	mitochondrial DNA replication	1
0	0.175708	2	13	GO:0006266	DNA ligation	1
0	0.524176	2	33	GO:0006270	DNA replication initiation	1
0	0.426561	7	138	GO:0006275	regulation of DNA replication	1
0	0.0503099	5	589	GO:0006281	DNA repair	1
0	0.0334532	2	192	GO:0006282	regulation of DNA repair	1
0	0.0493413	7	59	GO:0006283	transcription-coupled nucleotide-excision repair	1
0	0.11617	6	91	GO:0006289	nucleotide-excision repair	1
0	0.0246615	2	23	GO:0006294	nucleotide-excision repair, preincision complex assembly	1
0	0.0427447	5	18	GO:0006297	nucleotide-excision repair, DNA gap filling	1
0	0.852089	6	32	GO:0006298	mismatch repair	1
0	0.264306	2	226	GO:0006302	double-strand break repair	1
0	0.483865	2	116	GO:0006304	DNA modification	1
0	0.147087	2	10	GO:0006307	DNA dealkylation involved in DNA repair	1
0	0.962307	2	356	GO:0006310	DNA recombination	1
0	0.644288	2	29	GO:0006312	mitotic recombination	1
0	0.371352	7	136	GO:0006323	DNA packaging	1
0	0.274853	4	553	GO:0006325	chromatin organization	1
0	0.0685452	2	58	GO:0006334	nucleosome assembly	1
0	0.525393	5	213	GO:0006338	chromatin remodeling	1
0	0.30908	2	11	GO:0006346	DNA methylation-dependent heterochromatin assembly	1
0	0.0215191	2	59	GO:0006353	DNA-templated transcription, termination	1
0	0.695662	2	44	GO:0006356	regulation of transcription by RNA polymerase I	1
0	0.233778	2	32	GO:0006359	regulation of transcription by RNA polymerase III	1
0	0.190882	2	30	GO:0006360	transcription by RNA polymerase I	1
0	0.148421	3	30	GO:0006369	termination of RNA polymerase II transcription	1
0	0.113428	3	20	GO:0006379	mRNA cleavage	1
0	0.144523	7	27	GO:0006383	transcription by RNA polymerase III	1
0	0.068303	3	8	GO:0006398	mRNA 3'-end processing by stem-loop binding and cleavage	1
0	0.0109356	2	195	GO:0006399	tRNA metabolic process	1
0	0.0222852	2	5	GO:0006407	rRNA export from nucleus	1
0	0.0547229	9	4	GO:0006420	arginyl-tRNA aminoacylation	1
0	0.281395	2	5	GO:0006432	phenylalanyl-tRNA aminoacylation	1
0	0.359724	2	83	GO:0006446	regulation of translational initiation	1
0	0.107136	5	25	GO:0006448	regulation of translational elongation	1
0	0.147393	2	15	GO:0006449	regulation of translational termination	1
0	0.899589	2	224	GO:0006457	protein folding	1
0	0.762041	2	560	GO:0006468	protein phosphorylation	1
0	0.167749	3	145	GO:0006470	protein dephosphorylation	1
0	0.164817	3	14	GO:0006474	N-terminal protein amino acid acetylation	1
0	0.133112	3	86	GO:0006487	protein N-linked glycosylation	1
0	0.0618043	4	18	GO:0006491	N-glycan processing	1
0	0.640104	3	189	GO:0006493	protein O-linked glycosylation	1
0	0.260791	6	5	GO:0006507	GPI anchor release	1
0	0.205566	4	1489	GO:0006508	proteolysis	1
0	0.390563	3	25	GO:0006509	membrane protein ectodomain proteolysis	1
0	0.832989	2	89	GO:0006513	protein monoubiquitination	1
0	0.84453	2	31	GO:0006515	protein quality control for misfolded or incompletely synthesized proteins	1
0	0.0322404	4	28	GO:0006516	glycoprotein catabolic process	1
0	0.257186	2	409	GO:0006520	cellular amino acid metabolic process	1
0	0.415469	2	29	GO:0006525	arginine metabolic process	1
0	0.160561	3	8	GO:0006527	arginine catabolic process	1
0	0.551431	5	12	GO:0006531	aspartate metabolic process	1
0	0.31687	2	32	GO:0006534	cysteine metabolic process	1
0	0.542763	2	45	GO:0006536	glutamate metabolic process	1
0	0.493574	2	10	GO:0006538	glutamate catabolic process	1
0	0.130974	2	28	GO:0006541	glutamine metabolic process	1
0	0.020443	2	5	GO:0006543	glutamine catabolic process	1
0	0.095067	5	33	GO:0006544	glycine metabolic process	1
0	0.0567896	2	12	GO:0006545	glycine biosynthetic process	1
0	0.112772	2	9	GO:0006551	leucine metabolic process	1
0	0.277601	6	6	GO:0006552	leucine catabolic process	1
0	0.355126	8	11	GO:0006560	proline metabolic process	1
0	0.202103	4	5	GO:0006562	proline catabolic process	1
0	0.532518	4	19	GO:0006563	L-serine metabolic process	1
0	0.327206	3	8	GO:0006564	L-serine biosynthetic process	1
0	0.0290321	2	4	GO:0006573	valine metabolic process	1
0	0.281411	2	334	GO:0006575	cellular modified amino acid metabolic process	1
0	0.578098	3	63	GO:0006577	amino-acid betaine metabolic process	1
0	0.263501	3	50	GO:0006582	melanin metabolic process	1
0	0.19308	2	20	GO:0006590	thyroid hormone generation	1
0	0.145895	7	7	GO:0006591	ornithine metabolic process	1
0	0.0137989	2	21	GO:0006595	polyamine metabolic process	1
0	0.0210215	3	11	GO:0006596	polyamine biosynthetic process	1
0	0.0499385	4	10	GO:0006616	SRP-dependent cotranslational protein targeting to membrane, translocation	1
0	0.0301561	2	5	GO:0006620	posttranslational protein targeting to endoplasmic reticulum membrane	1
0	0.0753364	6	36	GO:0006622	protein targeting to lysosome	1
0	0.135709	3	55	GO:0006626	protein targeting to mitochondrion	1
0	0.746849	3	506	GO:0006631	fatty acid metabolic process	1
0	0.640387	4	163	GO:0006633	fatty acid biosynthetic process	1
0	0.521169	6	86	GO:0006635	fatty acid beta-oxidation	1
0	0.887484	2	90	GO:0006641	triglyceride metabolic process	1
0	0.329356	2	303	GO:0006643	membrane lipid metabolic process	1
0	0.25886	2	8	GO:0006651	diacylglycerol biosynthetic process	1
0	0.465004	5	33	GO:0006658	phosphatidylserine metabolic process	1
0	0.612908	2	13	GO:0006659	phosphatidylserine biosynthetic process	1
0	0.418789	3	97	GO:0006661	phosphatidylinositol biosynthetic process	1
0	0.66061	2	215	GO:0006665	sphingolipid metabolic process	1
0	0.70783	5	145	GO:0006672	ceramide metabolic process	1
0	0.311971	3	62	GO:0006677	glycosylceramide metabolic process	1
0	0.471251	5	12	GO:0006678	glucosylceramide metabolic process	1
0	0.211979	6	4	GO:0006680	glucosylceramide catabolic process	1
0	0.599523	3	123	GO:0006687	glycosphingolipid metabolic process	1
0	0.366285	3	78	GO:0006688	glycosphingolipid biosynthetic process	1
0	0.703049	3	58	GO:0006691	leukotriene metabolic process	1
0	0.741055	2	208	GO:0006694	steroid biosynthetic process	1
0	0.0545344	3	47	GO:0006695	cholesterol biosynthetic process	1
0	0.431365	2	8	GO:0006697	ecdysone biosynthetic process	1
0	0.216231	2	11	GO:0006700	C21-steroid hormone biosynthetic process	1
0	0.216367	4	20	GO:0006702	androgen biosynthetic process	1
0	0.403762	3	79	GO:0006706	steroid catabolic process	1
0	0.152725	2	15	GO:0006710	androgen catabolic process	1
0	0.235661	2	16	GO:0006714	sesquiterpenoid metabolic process	1
0	0.0391466	2	37	GO:0006730	one-carbon metabolic process	1
0	0.610048	-1	316	GO:0006732	obsolete coenzyme metabolic process	1
0	0.259611	3	92	GO:0006749	glutathione metabolic process	1
0	0.15055	2	32	GO:0006760	folic acid-containing compound metabolic process	1
0	0.0672979	2	236	GO:0006766	vitamin metabolic process	1
0	0.0425008	2	161	GO:0006767	water-soluble vitamin metabolic process	1
0	0.322094	4	75	GO:0006775	fat-soluble vitamin metabolic process	1
0	0.154489	2	29	GO:0006783	heme biosynthetic process	1
0	0.108897	2	558	GO:0006790	sulfur compound metabolic process	1
0	0.0670544	2	44	GO:0006801	superoxide metabolic process	1
0	0.588252	2	306	GO:0006805	xenobiotic metabolic process	1
0	0.457333	2	25	GO:0006809	nitric oxide biosynthetic process	1
0	0.0132967	3	1075	GO:0006812	cation transport	1
0	0.0293607	6	280	GO:0006814	sodium ion transport	1
0	0.026754	2	18	GO:0006825	copper ion transport	1
0	0.116527	7	83	GO:0006826	iron ion transport	1
0	0.792929	7	21	GO:0006828	manganese ion transport	1
0	0.0125388	4	19	GO:0006833	water transport	1
0	0.0636988	2	107	GO:0006835	dicarboxylic acid transport	1
0	0.115281	2	271	GO:0006836	neurotransmitter transport	1
0	0.257047	2	23	GO:0006837	serotonin transport	1
0	0.702547	3	190	GO:0006839	mitochondrial transport	1
0	0.217459	2	127	GO:0006855	drug transmembrane transport	1
0	0.825456	5	39	GO:0006862	nucleotide transport	1
0	0.72382	2	409	GO:0006869	lipid transport	1
0	0.350226	2	18	GO:0006883	cellular sodium ion homeostasis	1
0	0.0943366	4	24	GO:0006884	cell volume homeostasis	1
0	0.841833	4	170	GO:0006888	endoplasmic reticulum to Golgi vesicle-mediated transport	1
0	0.237636	2	64	GO:0006890	retrograde vesicle-mediated transport, Golgi to endoplasmic reticulum	1
0	0.0819867	5	32	GO:0006891	intra-Golgi vesicle-mediated transport	1
0	0.421252	2	115	GO:0006892	post-Golgi vesicle-mediated transport	1
0	0.114661	2	63	GO:0006893	Golgi to plasma membrane transport	1
0	0.571708	5	25	GO:0006895	Golgi to endosome transport	1
0	0.669643	3	22	GO:0006896	Golgi to vacuole transport	1
0	0.979358	3	658	GO:0006897	endocytosis	1
0	0.331449	2	246	GO:0006898	receptor-mediated endocytosis	1
0	0.385574	2	84	GO:0006900	vesicle budding from membrane	1
0	0.69096	2	82	GO:0006903	vesicle targeting	1
0	0.870801	4	224	GO:0006909	phagocytosis	1
0	0.542496	3	74	GO:0006910	phagocytosis, recognition	1
0	0.365043	2	79	GO:0006919	activation of cysteine-type endopeptidase activity involved in apoptotic process	1
0	0.0177463	5	5	GO:0006924	activation-induced cell death of T cells	1
0	0.0798861	6	43	GO:0006953	acute-phase response	1
0	0.494457	2	410	GO:0006954	inflammatory response	1
0	0.500563	2	1334	GO:0006955	immune response	1
0	0.197228	4	4	GO:0006957	complement activation, alternative pathway	1
0	0.273533	4	6	GO:0006958	complement activation, classical pathway	1
0	0.450519	3	171	GO:0006959	humoral immune response	1
0	0.111811	2	20	GO:0006968	cellular defense response	1
0	0.169195	2	121	GO:0006970	response to osmotic stress	1
0	0.0122023	4	13	GO:0006971	hypotonic response	1
0	0.392987	2	41	GO:0006972	hyperosmotic response	1
0	0.48608	2	856	GO:0006974	cellular response to DNA damage stimulus	1
0	0.502986	3	577	GO:0006979	response to oxidative stress	1
0	0.0451875	2	29	GO:0006984	ER-nucleus signaling pathway	1
0	0.104399	2	6	GO:0006990	positive regulation of transcription from RNA polymerase II promoter involved in unfolded protein response	1
0	0.52363	2	145	GO:0006997	nucleus organization	1
0	0.250728	3	54	GO:0006998	nuclear envelope organization	1
0	0.202414	2	19	GO:0006999	nuclear pore organization	1
0	0.138344	2	427	GO:0007005	mitochondrion organization	1
0	0.881414	2	96	GO:0007006	mitochondrial membrane organization	1
0	0.153169	2	115	GO:0007009	plasma membrane organization	1
0	0.273805	2	1140	GO:0007010	cytoskeleton organization	1
0	0.461347	2	304	GO:0007015	actin filament organization	1
0	0.136611	2	908	GO:0007017	microtubule-based process	1
0	0.436814	3	423	GO:0007018	microtubule-based movement	1
0	0.0504646	2	17	GO:0007019	microtubule depolymerization	1
0	0.141733	3	27	GO:0007020	microtubule nucleation	1
0	0.197938	2	70	GO:0007029	endoplasmic reticulum organization	1
0	0.63323	2	163	GO:0007030	Golgi organization	1
0	0.479952	2	75	GO:0007032	endosome organization	1
0	0.35796	2	188	GO:0007033	vacuole organization	1
0	0.646116	2	175	GO:0007034	vacuolar transport	1
0	0.542212	2	31	GO:0007035	vacuolar acidification	1
0	0.421936	3	126	GO:0007041	lysosomal transport	1
0	0.952924	2	136	GO:0007043	cell-cell junction assembly	1
0	0.145676	5	77	GO:0007050	cell cycle arrest	1
0	0.44975	3	229	GO:0007051	spindle organization	1
0	0.659521	6	147	GO:0007052	mitotic spindle organization	1
0	0.0682104	3	14	GO:0007056	spindle assembly involved in female meiosis	1
0	0.0120172	6	5	GO:0007058	spindle assembly involved in female meiosis II	1
0	0.0956998	3	41	GO:0007062	sister chromatid cohesion	1
0	0.0805346	2	20	GO:0007064	mitotic sister chromatid cohesion	1
0	0.56934	3	27	GO:0007076	mitotic chromosome condensation	1
0	0.166892	2	4	GO:0007089	traversing start control point of mitotic cell cycle	1
0	0.0458439	3	33	GO:0007112	male meiosis cytokinesis	1
0	0.382564	4	12	GO:0007113	endomitotic cell cycle	1
0	0.942758	2	115	GO:0007127	meiosis I	1
0	0.674726	5	42	GO:0007129	homologous chromosome pairing at meiosis	1
0	0.111748	2	21	GO:0007135	meiosis II	1
0	0.29756	3	96	GO:0007140	male meiotic nuclear division	1
0	0.50076	6	26	GO:0007141	male meiosis I	1
0	0.112906	6	73	GO:0007143	female meiotic nuclear division	1
0	0.0349257	2	9	GO:0007147	female meiosis II	1
0	0.930895	4	151	GO:0007156	homophilic cell adhesion via plasma membrane adhesion molecules	1
0	0.293216	2	90	GO:0007157	heterophilic cell-cell adhesion via plasma membrane cell adhesion molecules	1
0	0.657832	2	54	GO:0007158	neuron cell-cell adhesion	1
0	0.813308	3	45	GO:0007159	leukocyte cell-cell adhesion	1
0	0.636047	2	114	GO:0007160	cell-matrix adhesion	1
0	0.698578	2	250	GO:0007162	negative regulation of cell adhesion	1
0	0.488138	2	402	GO:0007163	establishment or maintenance of cell polarity	1
0	0.916551	2	724	GO:0007167	enzyme linked receptor protein signaling pathway	1
0	0.199714	3	40	GO:0007168	receptor guanylyl cyclase signaling pathway	1
0	0.874967	6	527	GO:0007169	transmembrane receptor protein tyrosine kinase signaling pathway	1
0	0.207203	5	24	GO:0007171	activation of transmembrane receptor protein tyrosine kinase activity	1
0	0.601869	3	167	GO:0007178	transmembrane receptor protein serine/threonine kinase signaling pathway	1
0	0.548171	7	90	GO:0007179	transforming growth factor beta receptor signaling pathway	1
0	0.282602	2	14	GO:0007190	activation of adenylate cyclase activity	1
0	0.631226	2	98	GO:0007193	adenylate cyclase-inhibiting G protein-coupled receptor signaling pathway	1
0	0.261065	4	13	GO:0007195	adenylate cyclase-inhibiting dopamine receptor signaling pathway	1
0	0.32445	6	9	GO:0007197	adenylate cyclase-inhibiting G protein-coupled acetylcholine receptor signaling pathway	1
0	0.430203	2	8	GO:0007199	G protein-coupled receptor signaling pathway coupled to cGMP nucleotide second messenger	1
0	0.0426925	3	165	GO:0007200	phospholipase C-activating G protein-coupled receptor signaling pathway	1
0	0.407678	5	26	GO:0007205	protein kinase C-activating G protein-coupled receptor signaling pathway	1
0	0.0565376	2	21	GO:0007210	serotonin receptor signaling pathway	1
0	0.456957	5	10	GO:0007211	octopamine or tyramine signaling pathway	1
0	0.180118	2	48	GO:0007212	dopamine receptor signaling pathway	1
0	0.231019	5	27	GO:0007213	G protein-coupled acetylcholine receptor signaling pathway	1
0	0.269578	3	23	GO:0007214	gamma-aminobutyric acid signaling pathway	1
0	0.816621	3	62	GO:0007215	glutamate receptor signaling pathway	1
0	0.128012	2	10	GO:0007217	tachykinin receptor signaling pathway	1
0	0.64146	5	175	GO:0007219	Notch signaling pathway	1
0	0.311131	7	19	GO:0007221	positive regulation of transcription of Notch receptor target	1
0	0.348622	2	98	GO:0007224	smoothened signaling pathway	1
0	0.648361	5	58	GO:0007229	integrin-mediated signaling pathway	1
0	0.0545294	5	67	GO:0007249	I-kappaB kinase/NF-kappaB signaling	1
0	0.0712596	2	13	GO:0007250	activation of NF-kappaB-inducing kinase activity	1
0	0.767032	5	41	GO:0007257	activation of JUN kinase activity	1
0	0.069225	6	24	GO:0007263	nitric oxide mediated signal transduction	1
0	0.525374	2	64	GO:0007266	Rho protein signal transduction	1
0	0.869325	2	1039	GO:0007267	cell-cell signaling	1
0	0.523636	2	10	GO:0007270	neuron-neuron synaptic transmission	1
0	0.266506	7	170	GO:0007271	synaptic transmission, cholinergic	1
0	0.131857	5	118	GO:0007274	neuromuscular synaptic transmission	1
0	0.710965	2	25	GO:0007277	pole cell development	1
0	0.231716	2	4	GO:0007278	pole cell fate determination	1
0	0.397639	2	21	GO:0007280	pole cell migration	1
0	0.410039	3	32	GO:0007289	spermatid nucleus differentiation	1
0	0.539974	3	11	GO:0007296	vitellogenesis	1
0	0.300788	2	35	GO:0007310	oocyte dorsal/ventral axis specification	1
0	0.0774789	3	6	GO:0007313	maternal specification of dorsal/ventral axis, oocyte, soma encoded	1
0	0.0313699	2	11	GO:0007318	pole plasm protein localization	1
0	0.316989	2	39	GO:0007339	binding of sperm to zona pellucida	1
0	0.287988	2	37	GO:0007340	acrosome reaction	1
0	0.228206	3	14	GO:0007341	penetration of zona pellucida	1
0	0.254844	2	17	GO:0007342	fusion of sperm to egg plasma membrane involved in single fertilization	1
0	0.463844	2	669	GO:0007346	regulation of mitotic cell cycle	1
0	0.25953	2	5	GO:0007348	regulation of syncytial blastoderm mitotic cell cycle	1
0	0.511873	3	87	GO:0007349	cellularization	1
0	0.367708	2	171	GO:0007350	blastoderm segmentation	1
0	0.0891451	2	5	GO:0007366	periodic partitioning by pair rule gene	1
0	0.131856	4	220	GO:0007369	gastrulation	1
0	0.0682667	3	3	GO:0007376	cephalic furrow formation	1
0	0.622442	2	18	GO:0007377	germ-band extension	1
0	0.459097	2	8	GO:0007378	amnioserosa formation	1
0	0.0528277	2	35	GO:0007379	segment specification	1
0	0.3614	3	23	GO:0007386	compartment pattern specification	1
0	0.702183	2	48	GO:0007390	germ-band shortening	1
0	0.634161	2	115	GO:0007391	dorsal closure	1
0	0.119296	2	33	GO:0007398	ectoderm development	1
0	0.268574	3	27	GO:0007400	neuroblast fate determination	1
0	0.833801	2	97	GO:0007405	neuroblast proliferation	1
0	0.0379929	2	31	GO:0007406	negative regulation of neuroblast proliferation	1
0	0.653125	3	15	GO:0007412	axon target recognition	1
0	0.671571	4	15	GO:0007414	axonal defasciculation	1
0	0.459097	2	8	GO:0007415	defasciculation of motor neuron axon	1
0	0.615488	6	197	GO:0007416	synapse assembly	1
0	0.777062	2	929	GO:0007417	central nervous system development	1
0	0.138945	2	44	GO:0007419	ventral cord development	1
0	0.29357	2	5	GO:0007421	stomatogastric nervous system development	1
0	0.044858	2	143	GO:0007422	peripheral nervous system development	1
0	0.627915	2	846	GO:0007423	sensory organ development	1
0	0.335703	5	200	GO:0007424	open tracheal system development	1
0	0.473525	4	23	GO:0007426	tracheal outgrowth, open tracheal system	1
0	0.496198	6	33	GO:0007427	epithelial cell migration, open tracheal system	1
0	0.725354	2	92	GO:0007435	salivary gland morphogenesis	1
0	0.400422	3	28	GO:0007440	foregut morphogenesis	1
0	0.203423	2	94	GO:0007447	imaginal disc pattern formation	1
0	0.155261	2	10	GO:0007451	dorsal/ventral lineage restriction, imaginal disc	1
0	0.0534791	7	21	GO:0007460	R8 cell fate commitment	1
0	0.713283	2	19	GO:0007464	R3/R4 cell fate commitment	1
0	0.363003	-1	6	GO:0007468	obsolete regulation of rhodopsin gene expression	1
0	0.667837	4	53	GO:0007474	imaginal disc-derived wing vein specification	1
0	0.133158	2	5	GO:0007486	imaginal disc-derived female genitalia development	1
0	0.257805	2	76	GO:0007492	endoderm development	1
0	0.573511	2	49	GO:0007494	midgut development	1
0	0.0936636	2	176	GO:0007498	mesoderm development	1
0	0.0635181	2	7	GO:0007503	fat body development	1
0	0.303331	3	9	GO:0007506	gonadal mesoderm development	1
0	0.881752	2	599	GO:0007507	heart development	1
0	0.409698	4	348	GO:0007517	muscle organ development	1
0	0.234128	3	119	GO:0007519	skeletal muscle tissue development	1
0	0.346137	2	12	GO:0007521	muscle cell fate determination	1
0	0.304813	2	7	GO:0007522	visceral muscle development	1
0	0.255961	4	78	GO:0007525	somatic muscle development	1
0	0.163905	2	26	GO:0007526	larval somatic muscle development	1
0	0.0986996	6	191	GO:0007528	neuromuscular junction development	1
0	0.0267316	4	4	GO:0007529	establishment of synaptic specificity at neuromuscular junction	1
0	0.0731402	2	46	GO:0007530	sex determination	1
0	0.0618233	3	20	GO:0007538	primary sex determination	1
0	0.048023	5	6	GO:0007539	primary sex determination, soma	1
0	0.187477	3	3	GO:0007540	sex determination, establishment of X:A ratio	1
0	0.635448	3	361	GO:0007548	sex differentiation	1
0	0.0713868	2	35	GO:0007549	dosage compensation	1
0	0.476337	3	11	GO:0007562	eclosion	1
0	0.0255131	2	151	GO:0007565	female pregnancy	1
0	0.149893	2	76	GO:0007566	embryo implantation	1
0	0.00975442	2	22	GO:0007567	parturition	1
0	0.010509	2	617	GO:0007568	aging	1
0	0.36155	2	87	GO:0007569	cell aging	1
0	0.0657747	3	359	GO:0007584	response to nutrient	1
0	0.116551	2	39	GO:0007585	respiratory gaseous exchange by respiratory system	1
0	0.0352362	2	104	GO:0007586	digestion	1
0	0.223251	3	68	GO:0007588	excretion	1
0	0.0505828	3	119	GO:0007589	body fluid secretion	1
0	0.0188107	3	71	GO:0007591	molting cycle, chitin-based cuticle	1
0	0.125918	5	66	GO:0007595	lactation	1
0	0.436239	2	21	GO:0007597	blood coagulation, intrinsic pathway	1
0	0.536774	3	766	GO:0007600	sensory perception	1
0	0.532857	4	94	GO:0007602	phototransduction	1
0	0.437429	2	34	GO:0007603	phototransduction, visible light	1
0	0.840195	2	176	GO:0007606	sensory perception of chemical stimulus	1
0	0.957631	5	86	GO:0007608	sensory perception of smell	1
0	0.54492	1	1421	GO:0007610	behavior	1
0	0.491419	5	303	GO:0007612	learning	1
0	0.118626	2	278	GO:0007613	memory	1
0	0.0430692	6	58	GO:0007614	short-term memory	1
0	0.161145	3	16	GO:0007615	anesthesia-resistant memory	1
0	0.582449	6	111	GO:0007616	long-term memory	1
0	0.848483	2	234	GO:0007623	circadian rhythm	1
0	0.126201	2	26	GO:0007625	grooming behavior	1
0	0.422394	2	525	GO:0007626	locomotory behavior	1
0	0.0214443	2	25	GO:0007629	flight behavior	1
0	0.41459	2	22	GO:0007630	jump response	1
0	0.35477	2	125	GO:0007632	visual behavior	1
0	0.539239	3	12	GO:0007634	optokinetic behavior	1
0	0.846333	2	129	GO:0007635	chemosensory behavior	1
0	0.842262	2	49	GO:0007638	mechanosensory behavior	1
0	0.189364	2	287	GO:0008015	blood circulation	1
0	0.641054	6	244	GO:0008016	regulation of heart contraction	1
0	0.78184	2	317	GO:0008037	cell recognition	1
0	0.578743	3	170	GO:0008038	neuron recognition	1
0	0.351387	4	57	GO:0008039	synaptic target recognition	1
0	0.120109	2	123	GO:0008045	motor neuron axon guidance	1
0	0.744891	5	20	GO:0008052	sensory organ boundary specification	1
0	0.371986	7	15	GO:0008057	eye pigment granule organization	1
0	0.386625	4	8	GO:0008062	eclosion rhythm	1
0	0.145584	3	20	GO:0008063	Toll signaling pathway	1
0	0.800722	5	32	GO:0008078	mesodermal cell migration	1
0	0.206691	2	58	GO:0008089	anterograde axonal transport	1
0	0.189889	3	78	GO:0008154	actin polymerization or depolymerization	1
0	0.527812	3	48	GO:0008156	negative regulation of DNA replication	1
0	0.640298	2	428	GO:0008202	steroid metabolic process	1
0	0.531459	6	11	GO:0008205	ecdysone metabolic process	1
0	0.240403	5	75	GO:0008209	androgen metabolic process	1
0	0.814972	2	70	GO:0008210	estrogen metabolic process	1
0	0.421491	4	7	GO:0008211	glucocorticoid metabolic process	1
0	0.0918184	2	9	GO:0008215	spermine metabolic process	1
0	0.0117298	2	14	GO:0008216	spermidine metabolic process	1
0	0.239021	2	198	GO:0008217	regulation of blood pressure	1
0	0.477487	3	20	GO:0008228	opsonization	1
0	0.56575	2	29	GO:0008258	head involution	1
0	0.175818	2	154	GO:0008277	regulation of G protein-coupled receptor signaling pathway	1
0	0.366407	2	930	GO:0008283	cell population proliferation	1
0	0.0465021	4	934	GO:0008284	positive regulation of cell population proliferation	1
0	0.725141	2	757	GO:0008285	negative regulation of cell population proliferation	1
0	0.536919	2	85	GO:0008286	insulin receptor signaling pathway	1
0	0.283795	2	24	GO:0008293	torso signaling pathway	1
0	0.0399149	4	62	GO:0008298	intracellular mRNA localization	1
0	0.167431	2	52	GO:0008299	isoprenoid biosynthetic process	1
0	0.323609	3	21	GO:0008300	isoprenoid catabolic process	1
0	0.322275	2	209	GO:0008306	associative learning	1
0	0.0364761	6	29	GO:0008334	histone mRNA metabolic process	1
0	0.152129	2	29	GO:0008343	adult feeding behavior	1
0	0.562329	2	229	GO:0008344	adult locomotory behavior	1
0	0.024308	2	58	GO:0008345	larval locomotory behavior	1
0	0.103247	2	59	GO:0008354	germ cell migration	1
0	0.56393	7	56	GO:0008355	olfactory learning	1
0	0.314128	2	143	GO:0008356	asymmetric cell division	1
0	0.856613	2	141	GO:0008360	regulation of cell shape	1
0	0.258729	3	243	GO:0008361	regulation of cell size	1
0	0.336407	2	6	GO:0008377	light-induced release of internally sequestered calcium ion	1
0	0.468299	2	60	GO:0008407	chaeta morphogenesis	1
0	0.166996	6	82	GO:0008542	visual learning	1
0	0.842469	2	110	GO:0008543	fibroblast growth factor receptor signaling pathway	1
0	0.655282	2	298	GO:0008544	epidermis development	1
0	0.209069	2	136	GO:0008584	male gonad development	1
0	0.917628	2	47	GO:0008586	imaginal disc-derived wing vein morphogenesis	1
0	0.669508	4	70	GO:0008587	imaginal disc-derived wing margin morphogenesis	1
0	0.214149	2	131	GO:0008589	regulation of smoothened signaling pathway	1
0	0.382045	3	210	GO:0008593	regulation of Notch signaling pathway	1
0	0.440971	2	19	GO:0008594	photoreceptor cell morphogenesis	1
0	0.753027	3	22	GO:0008608	attachment of spindle microtubules to kinetochore	1
0	0.921738	2	745	GO:0008610	lipid biosynthetic process	1
0	0.0324152	3	4	GO:0008612	peptidyl-lysine modification to peptidyl-hypusine	1
0	0.152819	2	47	GO:0008625	extrinsic apoptotic signaling pathway via death domain receptors	1
0	0.477192	2	85	GO:0008630	intrinsic apoptotic signaling pathway in response to DNA damage	1
0	0.0988337	6	20	GO:0008631	intrinsic apoptotic signaling pathway in response to oxidative stress	1
0	0.294995	2	48	GO:0008637	apoptotic mitochondrial changes	1
0	0.0752165	2	104	GO:0008643	carbohydrate transport	1
0	0.0845438	3	11	GO:0009047	dosage compensation by hyperactivation of X chromosome	1
0	0.0608879	6	16	GO:0009048	dosage compensation by inactivation of X chromosome	1
0	0.220573	5	79	GO:0009060	aerobic respiration	1
0	0.272047	3	92	GO:0009064	glutamine family amino acid metabolic process	1
0	0.0875736	2	31	GO:0009065	glutamine family amino acid catabolic process	1
0	0.107293	3	77	GO:0009066	aspartate family amino acid metabolic process	1
0	0.303156	5	35	GO:0009068	aspartate family amino acid catabolic process	1
0	0.091264	2	80	GO:0009069	serine family amino acid metabolic process	1
0	0.20946	2	35	GO:0009070	serine family amino acid biosynthetic process	1
0	0.502971	2	23	GO:0009071	serine family amino acid catabolic process	1
0	0.816505	2	68	GO:0009072	aromatic amino acid family metabolic process	1
0	0.905494	4	40	GO:0009074	aromatic amino acid family catabolic process	1
0	0.599564	2	28	GO:0009084	glutamine family amino acid biosynthetic process	1
0	0.758889	-1	153	GO:0009108	obsolete coenzyme biosynthetic process	1
0	0.204056	-1	5	GO:0009109	obsolete coenzyme catabolic process	1
0	0.0276895	2	66	GO:0009110	vitamin biosynthetic process	1
0	0.127799	3	27	GO:0009111	vitamin catabolic process	1
0	0.108523	2	80	GO:0009112	nucleobase metabolic process	1
0	0.2218	5	17	GO:0009113	purine nucleobase biosynthetic process	1
0	0.207947	2	153	GO:0009116	nucleoside metabolic process	1
0	0.0419109	3	26	GO:0009120	deoxyribonucleoside metabolic process	1
0	0.571299	5	24	GO:0009125	nucleoside monophosphate catabolic process	1
0	0.844064	5	83	GO:0009132	nucleoside diphosphate metabolic process	1
0	0.445566	4	84	GO:0009142	nucleoside triphosphate biosynthetic process	1
0	0.729449	2	23	GO:0009147	pyrimidine nucleoside triphosphate metabolic process	1
0	0.630947	5	16	GO:0009148	pyrimidine nucleoside triphosphate biosynthetic process	1
0	0.263755	2	28	GO:0009151	purine deoxyribonucleotide metabolic process	1
0	0.227415	4	18	GO:0009155	purine deoxyribonucleotide catabolic process	1
0	0.456165	2	14	GO:0009159	deoxyribonucleoside monophosphate catabolic process	1
0	0.601194	2	29	GO:0009162	deoxyribonucleoside monophosphate metabolic process	1
0	0.472513	2	15	GO:0009176	pyrimidine deoxyribonucleoside monophosphate metabolic process	1
0	0.0590677	2	28	GO:0009200	deoxyribonucleoside triphosphate metabolic process	1
0	0.324439	2	14	GO:0009214	cyclic nucleotide catabolic process	1
0	0.215691	4	16	GO:0009215	purine deoxyribonucleoside triphosphate metabolic process	1
0	0.590724	3	27	GO:0009219	pyrimidine deoxyribonucleotide metabolic process	1
0	0.188488	3	4	GO:0009222	pyrimidine ribonucleotide catabolic process	1
0	0.930186	2	46	GO:0009225	nucleotide-sugar metabolic process	1
0	0.0723839	2	32	GO:0009235	cobalamin metabolic process	1
0	0.102938	2	134	GO:0009247	glycolipid biosynthetic process	1
0	0.18808	3	92	GO:0009262	deoxyribonucleotide metabolic process	1
0	0.0849703	6	50	GO:0009263	deoxyribonucleotide biosynthetic process	1
0	0.752837	2	413	GO:0009266	response to temperature stimulus	1
0	0.123787	2	252	GO:0009267	cellular response to starvation	1
0	0.0503739	2	91	GO:0009268	response to pH	1
0	0.262663	2	5	GO:0009272	fungal-type cell wall biogenesis	1
0	0.583479	8	17	GO:0009303	rRNA transcription	1
0	0.469376	3	127	GO:0009311	oligosaccharide metabolic process	1
0	0.161343	2	73	GO:0009312	oligosaccharide biosynthetic process	1
0	0.42192	3	28	GO:0009313	oligosaccharide catabolic process	1
0	0.0994351	2	41	GO:0009395	phospholipid catabolic process	1
0	0.595316	2	12	GO:0009403	toxin biosynthetic process	1
0	0.598477	2	51	GO:0009404	toxin metabolic process	1
0	0.78356	3	234	GO:0009408	response to heat	1
0	0.730765	3	114	GO:0009409	response to cold	1
0	0.610994	3	531	GO:0009410	response to xenobiotic stimulus	1
0	0.86117	2	200	GO:0009411	response to UV	1
0	0.759965	4	45	GO:0009435	NAD biosynthetic process	1
0	0.0740149	2	6	GO:0009436	glyoxylate catabolic process	1
0	0.709709	2	32	GO:0009437	carnitine metabolic process	1
0	0.30164	3	5	GO:0009454	aerotaxis	1
0	0.270719	2	128	GO:0009583	detection of light stimulus	1
0	0.205077	3	74	GO:0009584	detection of visible light	1
0	0.837573	3	117	GO:0009593	detection of chemical stimulus	1
0	0.199944	4	11	GO:0009597	detection of virus	1
0	0.0793794	4	25	GO:0009608	response to symbiont	1
0	0.0298412	2	18	GO:0009609	response to symbiotic bacterium	1
0	0.462382	3	547	GO:0009611	response to wounding	1
0	0.10132	3	370	GO:0009612	response to mechanical stimulus	1
0	0.387368	2	290	GO:0009615	response to virus	1
0	0.473936	4	806	GO:0009617	response to bacterium	1
0	0.19248	4	113	GO:0009620	response to fungus	1
0	0.075366	4	18	GO:0009624	response to nematode	1
0	0.267541	2	38	GO:0009629	response to gravity	1
0	0.312397	4	14	GO:0009631	cold acclimation	1
0	0.0781626	3	31	GO:0009635	response to herbicide	1
0	0.210478	2	686	GO:0009636	response to toxic substance	1
0	0.62236	2	28	GO:0009642	response to light intensity	1
0	0.822457	2	42	GO:0009649	entrainment of circadian clock	1
0	0.0330384	2	51	GO:0009651	response to salt stress	1
0	0.665153	2	32	GO:0009698	phenylpropanoid metabolic process	1
0	0.266619	3	1153	GO:0009725	response to hormone	1
0	0.0372553	2	5	GO:0009733	response to auxin	1
0	0.141841	4	267	GO:0009743	response to carbohydrate	1
0	0.0317452	3	26	GO:0009750	response to fructose	1
0	0.0958303	4	10	GO:0009751	response to salicylic acid	1
0	0.437921	4	163	GO:0009755	hormone-mediated signaling pathway	1
0	0.318468	2	9	GO:0009756	carbohydrate mediated signaling	1
0	0.265602	3	1432	GO:0009790	embryo development	1
0	0.0645443	2	862	GO:0009791	post-embryonic development	1
0	0.307131	2	1014	GO:0009792	embryo development ending in birth or egg hatching	1
0	0.578642	6	28	GO:0009794	regulation of mitotic cell cycle, embryonic	1
0	0.817119	2	311	GO:0009798	axis specification	1
0	0.688249	3	19	GO:0009804	coumarin metabolic process	1
0	0.335514	3	7	GO:0009808	lignin metabolic process	1
0	0.125459	2	72	GO:0009812	flavonoid metabolic process	1
0	0.17098	3	51	GO:0009820	alkaloid metabolic process	1
0	0.220133	2	4	GO:0009847	spore germination	1
0	0.258585	3	233	GO:0009880	embryonic pattern specification	1
0	0.394817	3	1320	GO:0009887	animal organ morphogenesis	1
0	0.76988	4	208	GO:0009913	epidermal cell differentiation	1
0	0.117323	2	113	GO:0009914	hormone transport	1
0	0.401119	2	173	GO:0009948	anterior/posterior axis specification	1
0	0.748901	2	105	GO:0009950	dorsal/ventral axis specification	1
0	0.67004	2	361	GO:0009952	anterior/posterior pattern specification	1
0	0.715539	2	236	GO:0009953	dorsal/ventral pattern formation	1
0	0.036502	2	57	GO:0009954	proximal/distal pattern formation	1
0	0.22684	2	22	GO:0009957	epidermal cell fate specification	1
0	0.761736	2	1434	GO:0009968	negative regulation of signal transduction	1
0	0.0228878	5	9	GO:0009992	cellular water homeostasis	1
0	0.961565	3	265	GO:0010001	glial cell differentiation	1
0	0.360472	2	33	GO:0010002	cardioblast differentiation	1
0	0.430221	2	887	GO:0010035	response to inorganic substance	1
0	0.323947	4	568	GO:0010038	response to metal ion	1
0	0.235883	2	52	GO:0010039	response to iron ion	1
0	0.428498	3	12	GO:0010040	response to iron(II) ion	1
0	0.521023	3	11	GO:0010041	response to iron(III) ion	1
0	0.310075	2	35	GO:0010042	response to manganese ion	1
0	0.180519	2	105	GO:0010043	response to zinc ion	1
0	0.151554	2	29	GO:0010044	response to aluminum ion	1
0	0.171321	4	26	GO:0010092	specification of animal organ identity	1
0	0.852518	3	32	GO:0010160	formation of animal organ boundary	1
0	0.0991732	2	38	GO:0010165	response to X-ray	1
0	0.443478	2	115	GO:0010171	body morphogenesis	1
0	0.282977	4	5	GO:0010193	response to ozone	1
0	0.0152074	4	200	GO:0010212	response to ionizing radiation	1
0	0.213496	3	33	GO:0010224	response to UV-B	1
0	0.620859	2	43	GO:0010226	response to lithium ion	1
0	0.551463	2	338	GO:0010256	endomembrane system organization	1
0	0.129834	2	18	GO:0010286	heat acclimation	1
0	0.395238	2	42	GO:0010288	response to lead ion	1
0	0.0346569	6	22	GO:0010310	regulation of hydrogen peroxide metabolic process	1
0	0.191217	2	12	GO:0010312	detoxification of zinc ion	1
0	0.607065	2	82	GO:0010332	response to gamma radiation	1
0	0.0288587	2	3	GO:0010452	histone H3-K36 methylation	1
0	0.730005	3	19	GO:0010455	positive regulation of cell fate commitment	1
0	0.0289681	2	13	GO:0010458	exit from mitosis	1
0	0.058525	2	19	GO:0010463	mesenchymal cell proliferation	1
0	0.290654	3	159	GO:0010469	regulation of signaling receptor activity	1
0	0.0776239	5	48	GO:0010501	RNA secondary structure unwinding	1
0	0.0985903	3	367	GO:0010506	regulation of autophagy	1
0	0.153316	3	98	GO:0010507	negative regulation of autophagy	1
0	0.0723712	2	152	GO:0010508	positive regulation of autophagy	1
0	0.553545	3	128	GO:0010522	regulation of calcium ion transport into cytosol	1
0	0.281293	4	24	GO:0010523	negative regulation of calcium ion transport into cytosol	1
0	0.410916	3	65	GO:0010524	positive regulation of calcium ion transport into cytosol	1
0	0.303413	2	76	GO:0010543	regulation of platelet activation	1
0	0.517423	5	22	GO:0010544	negative regulation of platelet activation	1
0	0.509108	2	763	GO:0010564	regulation of cell cycle process	1
0	0.674954	5	174	GO:0010565	regulation of cellular ketone metabolic process	1
0	0.136277	4	59	GO:0010569	regulation of double-strand break repair via homologous recombination	1
0	0.226187	2	43	GO:0010572	positive regulation of platelet activation	1
0	0.744304	2	107	GO:0010623	programmed cell death involved in cell development	1
0	0.833352	6	660	GO:0010638	positive regulation of organelle organization	1
0	0.379004	2	409	GO:0010639	negative regulation of organelle organization	1
0	0.60406	2	15	GO:0010644	cell communication by electrical coupling	1
0	0.473811	3	60	GO:0010656	negative regulation of muscle cell apoptotic process	1
0	0.592026	2	82	GO:0010660	regulation of muscle cell apoptotic process	1
0	0.720099	6	52	GO:0010669	epithelial structure maintenance	1
0	0.0447425	5	10	GO:0010700	negative regulation of norepinephrine secretion	1
0	0.0310853	2	14	GO:0010701	positive regulation of norepinephrine secretion	1
0	0.434036	4	60	GO:0010712	regulation of collagen metabolic process	1
0	0.0309249	5	79	GO:0010717	regulation of epithelial to mesenchymal transition	1
0	0.0737473	5	48	GO:0010718	positive regulation of epithelial to mesenchymal transition	1
0	0.32976	2	15	GO:0010737	protein kinase A signaling	1
0	0.0401616	2	32	GO:0010738	regulation of protein kinase A signaling	1
0	0.16027	2	9	GO:0010749	regulation of nitric oxide mediated signal transduction	1
0	0.0862779	2	4	GO:0010750	positive regulation of nitric oxide mediated signal transduction	1
0	0.384972	4	40	GO:0010752	regulation of cGMP-mediated signaling	1
0	0.23694	2	26	GO:0010753	positive regulation of cGMP-mediated signaling	1
0	0.244475	7	14	GO:0010754	negative regulation of cGMP-mediated signaling	1
0	0.486917	3	10	GO:0010755	regulation of plasminogen activation	1
0	0.191031	6	3	GO:0010756	positive regulation of plasminogen activation	1
0	0.440517	2	13	GO:0010761	fibroblast migration	1
0	0.623819	5	34	GO:0010762	regulation of fibroblast migration	1
0	0.539038	2	20	GO:0010763	positive regulation of fibroblast migration	1
0	0.185845	2	39	GO:0010765	positive regulation of sodium ion transport	1
0	0.827654	2	334	GO:0010769	regulation of cell morphogenesis involved in differentiation	1
0	0.884834	3	196	GO:0010770	positive regulation of cell morphogenesis involved in differentiation	1
0	0.712419	3	70	GO:0010771	negative regulation of cell morphogenesis involved in differentiation	1
0	0.0411251	2	5	GO:0010807	regulation of synaptic vesicle priming	1
0	0.974884	2	214	GO:0010810	regulation of cell-substrate adhesion	1
0	0.945866	6	120	GO:0010811	positive regulation of cell-substrate adhesion	1
0	0.51965	3	73	GO:0010812	negative regulation of cell-substrate adhesion	1
0	0.357458	4	17	GO:0010815	bradykinin catabolic process	1
0	0.734879	2	874	GO:0010817	regulation of hormone levels	1
0	0.0683613	2	4	GO:0010818	T cell chemotaxis	1
0	0.173584	6	145	GO:0010821	regulation of mitochondrion organization	1
0	0.267363	2	70	GO:0010822	positive regulation of mitochondrion organization	1
0	0.090271	2	59	GO:0010830	regulation of myotube differentiation	1
0	0.188373	2	26	GO:0010831	positive regulation of myotube differentiation	1
0	0.0874505	5	14	GO:0010832	negative regulation of myotube differentiation	1
0	0.211451	6	55	GO:0010837	regulation of keratinocyte proliferation	1
0	0.580969	2	26	GO:0010838	positive regulation of keratinocyte proliferation	1
0	0.0277208	3	9	GO:0010841	positive regulation of circadian sleep/wake cycle, wakefulness	1
0	0.431025	3	47	GO:0010842	retina layer formation	1
0	0.664682	4	22	GO:0010862	positive regulation of pathway-restricted SMAD protein phosphorylation	1
0	0.113948	-1	21	GO:0010869	obsolete regulation of receptor biosynthetic process	1
0	0.0356133	-1	9	GO:0010870	obsolete positive regulation of receptor biosynthetic process	1
0	0.897222	3	225	GO:0010876	lipid localization	1
0	0.123476	2	4	GO:0010877	lipid transport involved in lipid storage	1
0	0.876688	2	108	GO:0010883	regulation of lipid storage	1
0	0.629071	2	29	GO:0010884	positive regulation of lipid storage	1
0	0.129108	2	19	GO:0010889	regulation of sequestering of triglyceride	1
0	0.782702	4	23	GO:0010894	negative regulation of steroid biosynthetic process	1
0	0.218972	2	146	GO:0010906	regulation of glucose metabolic process	1
0	0.561434	4	12	GO:0010917	negative regulation of mitochondrial membrane potential	1
0	0.291	2	23	GO:0010922	positive regulation of phosphatase activity	1
0	0.248602	2	237	GO:0010927	cellular component assembly involved in morphogenesis	1
0	0.120767	2	34	GO:0010935	regulation of macrophage cytokine production	1
0	0.349102	5	84	GO:0010939	regulation of necrotic cell death	1
0	0.688736	3	18	GO:0010940	positive regulation of necrotic cell death	1
0	0.0181617	5	11	GO:0010944	negative regulation of transcription by competitive promoter binding	1
0	0.071201	6	300	GO:0010948	negative regulation of cell cycle process	1
0	0.0960163	3	167	GO:0010952	positive regulation of peptidase activity	1
0	0.25987	8	35	GO:0010960	magnesium ion homeostasis	1
0	0.519676	4	334	GO:0010976	positive regulation of neuron projection development	1
0	0.0898459	3	12	GO:0010992	ubiquitin recycling	1
0	0.0387982	2	43	GO:0010996	response to auditory stimulus	1
0	0.180183	2	13	GO:0014009	glial cell proliferation	1
0	0.0930907	4	5	GO:0014010	Schwann cell proliferation	1
0	0.45294	7	19	GO:0014012	peripheral nervous system axon regeneration	1
0	0.420081	2	133	GO:0014013	regulation of gliogenesis	1
0	0.353627	5	50	GO:0014014	negative regulation of gliogenesis	1
0	0.372342	2	85	GO:0014015	positive regulation of gliogenesis	1
0	0.574748	3	51	GO:0014016	neuroblast differentiation	1
0	0.487123	2	28	GO:0014017	neuroblast fate commitment	1
0	0.608745	2	13	GO:0014018	neuroblast fate specification	1
0	0.72788	2	24	GO:0014019	neuroblast development	1
0	0.154842	2	68	GO:0014020	primary neural tube formation	1
0	0.0256635	2	30	GO:0014029	neural crest formation	1
0	0.0481103	2	67	GO:0014033	neural crest cell differentiation	1
0	0.0129782	2	10	GO:0014034	neural crest cell fate commitment	1
0	0.0531986	3	5	GO:0014036	neural crest cell fate specification	1
0	0.499551	2	35	GO:0014037	Schwann cell differentiation	1
0	0.575152	4	24	GO:0014044	Schwann cell development	1
0	0.0975769	3	28	GO:0014048	regulation of glutamate secretion	1
0	0.0820554	2	17	GO:0014049	positive regulation of glutamate secretion	1
0	0.214473	2	11	GO:0014051	gamma-aminobutyric acid secretion	1
0	0.178285	3	41	GO:0014056	regulation of acetylcholine secretion, neurotransmission	1
0	0.205549	6	21	GO:0014057	positive regulation of acetylcholine secretion, neurotransmission	1
0	0.0508917	4	65	GO:0014059	regulation of dopamine secretion	1
0	0.0970664	2	56	GO:0014061	regulation of norepinephrine secretion	1
0	0.326014	2	18	GO:0014062	regulation of serotonin secretion	1
0	0.42033	3	8	GO:0014063	negative regulation of serotonin secretion	1
0	0.214228	2	20	GO:0014065	phosphatidylinositol 3-kinase signaling	1
0	0.779792	4	56	GO:0014066	regulation of phosphatidylinositol 3-kinase signaling	1
0	0.449335	7	32	GO:0014068	positive regulation of phosphatidylinositol 3-kinase signaling	1
0	0.237048	4	1144	GO:0014070	response to organic cyclic compound	1
0	0.228565	2	86	GO:0014075	response to amine	1
0	0.115874	3	24	GO:0014807	regulation of somitogenesis	1
0	0.294435	4	28	GO:0014812	muscle cell migration	1
0	0.0273171	6	9	GO:0014820	tonic smooth muscle contraction	1
0	0.175129	3	15	GO:0014821	phasic smooth muscle contraction	1
0	0.223791	2	98	GO:0014823	response to activity	1
0	0.0471545	6	5	GO:0014824	artery smooth muscle contraction	1
0	0.137046	3	9	GO:0014829	vascular associated smooth muscle contraction	1
0	0.0962994	3	26	GO:0014850	response to muscle activity	1
0	0.0345767	4	26	GO:0014866	skeletal myofibril assembly	1
0	0.308589	4	18	GO:0014888	striated muscle adaptation	1
0	0.240687	2	12	GO:0014889	muscle atrophy	1
0	0.701102	2	101	GO:0014902	myotube differentiation	1
0	0.233359	2	15	GO:0014909	smooth muscle cell migration	1
0	0.256029	2	86	GO:0014910	regulation of smooth muscle cell migration	1
0	0.0918349	3	49	GO:0014911	positive regulation of smooth muscle cell migration	1
0	0.619911	2	31	GO:0014912	negative regulation of smooth muscle cell migration	1
0	0.81722	3	26	GO:0015012	heparan sulfate proteoglycan biosynthetic process	1
0	0.414534	5	134	GO:0015074	DNA integration	1
0	0.0679853	4	537	GO:0015672	monovalent inorganic cation transport	1
0	0.0693688	3	5	GO:0015680	protein maturation by copper ion transfer	1
0	0.0317671	2	130	GO:0015695	organic cation transport	1
0	0.271871	2	76	GO:0015696	ammonium transport	1
0	0.0793913	2	159	GO:0015698	inorganic anion transport	1
0	0.00922177	2	28	GO:0015701	bicarbonate transport	1
0	0.236198	7	22	GO:0015705	iodide transport	1
0	0.0977945	7	639	GO:0015711	organic anion transport	1
0	0.15666	2	340	GO:0015718	monocarboxylic acid transport	1
0	0.794406	3	26	GO:0015721	bile acid and bile salt transport	1
0	0.025105	3	6	GO:0015724	formate transport	1
0	0.633655	3	20	GO:0015727	lactate transport	1
0	0.323402	2	13	GO:0015739	sialic acid transport	1
0	0.0138851	2	34	GO:0015740	C4-dicarboxylate transport	1
0	0.934722	2	106	GO:0015748	organophosphate ester transport	1
0	0.0560612	5	10	GO:0015755	fructose transmembrane transport	1
0	0.392259	3	9	GO:0015757	galactose transmembrane transport	1
0	0.0230344	3	4	GO:0015797	mannitol transport	1
0	0.0144844	4	19	GO:0015798	myo-inositol transport	1
0	0.122921	4	59	GO:0015800	acidic amino acid transport	1
0	0.094245	5	63	GO:0015804	neutral amino acid transport	1
0	0.0793305	7	8	GO:0015810	aspartate transmembrane transport	1
0	0.419619	2	18	GO:0015812	gamma-aminobutyric acid transport	1
0	0.0710184	2	18	GO:0015824	proline transport	1
0	0.540051	5	10	GO:0015840	urea transport	1
0	0.351509	2	34	GO:0015844	monoamine transport	1
0	0.465113	5	8	GO:0015847	putrescine transport	1
0	0.248223	2	223	GO:0015850	organic hydroxy compound transport	1
0	0.0173172	2	22	GO:0015851	nucleobase transport	1
0	0.0653092	2	13	GO:0015855	pyrimidine nucleobase transport	1
0	0.173072	2	6	GO:0015861	cytidine transport	1
0	0.72165	2	17	GO:0015871	choline transport	1
0	0.434498	2	12	GO:0015874	norepinephrine transport	1
0	0.789511	3	83	GO:0015881	creatine transmembrane transport	1
0	0.030452	4	19	GO:0015882	L-ascorbic acid transmembrane transport	1
0	0.271496	2	23	GO:0015889	cobalamin transport	1
0	0.038164	3	173	GO:0015893	drug transport	1
0	0.21185	2	159	GO:0015908	fatty acid transport	1
0	0.173323	4	78	GO:0015909	long-chain fatty acid transport	1
0	0.267539	8	5	GO:0015913	short-chain fatty acid import	1
0	0.85683	2	68	GO:0015914	phospholipid transport	1
0	0.122573	5	23	GO:0015919	peroxisomal membrane transport	1
0	0.32164	4	25	GO:0015949	nucleobase-containing small molecule interconversion	1
0	0.513391	2	201	GO:0015980	energy derivation by oxidation of organic compounds	1
0	0.0150394	4	3	GO:0015994	chlorophyll metabolic process	1
0	0.683513	3	245	GO:0016032	viral process	1
0	0.105575	2	8	GO:0016037	light absorption	1
0	0.126194	2	3	GO:0016038	absorption of visible light	1
0	0.748919	2	401	GO:0016042	lipid catabolic process	1
0	0.251227	2	332	GO:0016050	vesicle organization	1
0	0.826498	3	219	GO:0016051	carbohydrate biosynthetic process	1
0	0.247624	2	241	GO:0016052	carbohydrate catabolic process	1
0	0.611169	4	266	GO:0016055	Wnt signaling pathway	1
0	0.254747	2	24	GO:0016056	rhodopsin mediated signaling pathway	1
0	0.547752	2	11	GO:0016057	regulation of membrane potential in photoreceptor cell	1
0	0.11298	3	16	GO:0016062	adaptation of rhodopsin mediated signaling	1
0	0.0461626	7	79	GO:0016073	snRNA metabolic process	1
0	0.146554	2	15	GO:0016074	sno(s)RNA metabolic process	1
0	0.166263	5	21	GO:0016075	rRNA catabolic process	1
0	0.0570577	2	13	GO:0016078	tRNA catabolic process	1
0	0.165128	2	18	GO:0016080	synaptic vesicle targeting	1
0	0.343309	3	25	GO:0016081	synaptic vesicle docking	1
0	0.197528	3	14	GO:0016093	polyprenol metabolic process	1
0	0.3105	6	25	GO:0016102	diterpenoid biosynthetic process	1
0	0.533385	4	36	GO:0016114	terpenoid biosynthetic process	1
0	0.158628	2	12	GO:0016115	terpenoid catabolic process	1
0	0.536792	2	62	GO:0016137	glycoside metabolic process	1
0	0.563831	2	17	GO:0016139	glycoside catabolic process	1
0	0.65035	3	15	GO:0016188	synaptic vesicle maturation	1
0	0.477715	2	248	GO:0016197	endosomal transport	1
0	0.383368	2	53	GO:0016203	muscle attachment	1
0	0.351507	2	163	GO:0016236	macroautophagy	1
0	0.187297	4	12	GO:0016237	lysosomal microautophagy	1
0	0.132852	5	87	GO:0016239	positive regulation of macroautophagy	1
0	0.393057	2	196	GO:0016241	regulation of macroautophagy	1
0	0.476362	5	46	GO:0016242	negative regulation of macroautophagy	1
0	0.0223874	3	6	GO:0016243	regulation of autophagosome size	1
0	0.0465843	5	10	GO:0016254	preassembly of GPI anchor in ER membrane	1
0	0.330803	7	51	GO:0016266	O-glycan processing	1
0	0.0766611	2	10	GO:0016267	O-glycan processing, core 1	1
0	0.580327	4	909	GO:0016310	phosphorylation	1
0	0.360483	2	225	GO:0016311	dephosphorylation	1
0	0.126087	3	39	GO:0016318	ommatidial rotation	1
0	0.363668	3	62	GO:0016319	mushroom body development	1
0	0.21674	2	15	GO:0016321	female meiosis chromosome segregation	1
0	0.647932	4	75	GO:0016322	neuron remodeling	1
0	0.223882	2	250	GO:0016331	morphogenesis of embryonic epithelium	1
0	0.614396	2	54	GO:0016333	morphogenesis of follicular epithelium	1
0	0.5232	2	36	GO:0016334	establishment or maintenance of polarity of follicular epithelium	1
0	0.444151	5	32	GO:0016339	calcium-dependent cell-cell adhesion via plasma membrane cell adhesion molecules	1
0	0.211136	4	20	GO:0016348	imaginal disc-derived leg joint morphogenesis	1
0	0.627581	3	41	GO:0016445	somatic diversification of immunoglobulins	1
0	0.402185	4	29	GO:0016447	somatic recombination of immunoglobulin gene segments	1
0	0.652624	2	168	GO:0016458	gene silencing	1
0	0.648873	8	16	GO:0016479	negative regulation of transcription by RNA polymerase I	1
0	0.274271	2	174	GO:0016482	cytosolic transport	1
0	0.301244	2	40	GO:0016540	protein autoprocessing	1
0	0.0813782	3	16	GO:0016558	protein import into peroxisome matrix	1
0	0.212944	2	5	GO:0016562	protein import into peroxisome matrix, receptor recycling	1
0	0.2955	3	66	GO:0016571	histone methylation	1
0	0.897095	3	40	GO:0016574	histone ubiquitination	1
0	0.0565261	3	15	GO:0016578	histone deubiquitination	1
0	0.102064	2	3	GO:0016584	nucleosome positioning	1
0	0.809993	2	26	GO:0016601	Rac protein signal transduction	1
0	0.203958	2	52	GO:0016925	protein sumoylation	1
0	0.0775889	2	8	GO:0016926	protein desumoylation	1
0	0.0520177	2	18	GO:0016973	poly(A)+ mRNA export from nucleus	1
0	0.686675	2	160	GO:0016999	antibiotic metabolic process	1
0	0.152995	2	41	GO:0017000	antibiotic biosynthetic process	1
0	0.8985	3	41	GO:0017001	antibiotic catabolic process	1
0	0.0148555	2	187	GO:0017038	protein import	1
0	0.667094	4	56	GO:0017085	response to insecticide	1
0	0.495772	2	23	GO:0017121	plasma membrane phospholipid scrambling	1
0	0.765603	2	696	GO:0017144	drug metabolic process	1
0	0.26061	2	114	GO:0017145	stem cell division	1
0	0.181596	2	182	GO:0017157	regulation of exocytosis	1
0	0.0220096	4	69	GO:0017158	regulation of calcium ion-dependent exocytosis	1
0	0.0818316	2	5	GO:0017196	N-terminal peptidyl-methionine acetylation	1
0	0.279974	4	9	GO:0018026	peptidyl-lysine monomethylation	1
0	0.0735577	2	10	GO:0018027	peptidyl-lysine dimethylation	1
0	0.565402	-1	11	GO:0018065	obsolete protein-cofactor linkage	1
0	0.499582	2	15	GO:0018095	protein polyglutamylation	1
0	0.515912	2	24	GO:0018149	peptide cross-linking	1
0	0.802734	6	648	GO:0018193	peptidyl-amino acid modification	1
0	0.211092	2	21	GO:0018195	peptidyl-arginine modification	1
0	0.418595	2	28	GO:0018200	peptidyl-glutamic acid modification	1
0	0.299483	2	246	GO:0018205	peptidyl-lysine modification	1
0	0.135513	2	10	GO:0018206	peptidyl-methionine modification	1
0	0.757948	2	19	GO:0018243	protein O-linked glycosylation via threonine	1
0	0.390986	2	25	GO:0018345	protein palmitoylation	1
0	0.209054	2	3	GO:0018352	protein-pyridoxal-5-phosphate linkage	1
0	0.174207	3	3	GO:0018364	peptidyl-glutamine methylation	1
0	0.367414	2	18	GO:0018410	C-terminal protein amino acid modification	1
0	0.483297	4	20	GO:0018879	biphenyl metabolic process	1
0	0.384266	2	7	GO:0018894	dibenzo-p-dioxin metabolic process	1
0	0.365658	2	6	GO:0018900	dichloromethane metabolic process	1
0	0.843296	2	252	GO:0018958	phenol-containing compound metabolic process	1
0	0.455312	3	8	GO:0018960	4-nitrophenol metabolic process	1
0	0.0679945	2	81	GO:0018991	oviposition	1
0	0.0233357	3	22	GO:0018992	germ-line sex determination	1
0	0.00926714	4	16	GO:0018993	somatic sex determination	1
0	0.513047	2	42	GO:0018996	molting cycle, collagen and cuticulin-based cuticle	1
0	0.187322	2	95	GO:0019058	viral life cycle	1
0	0.0507274	2	31	GO:0019068	virion assembly	1
0	0.667373	2	32	GO:0019079	viral genome replication	1
0	0.422684	2	18	GO:0019082	viral protein processing	1
0	0.628043	2	241	GO:0019098	reproductive behavior	1
0	0.0189764	2	3	GO:0019100	male germ-line sex determination	1
0	0.863914	2	465	GO:0019216	regulation of lipid metabolic process	1
0	0.645737	2	117	GO:0019217	regulation of fatty acid metabolic process	1
0	0.402549	2	120	GO:0019218	regulation of steroid metabolic process	1
0	0.115446	3	274	GO:0019221	cytokine-mediated signaling pathway	1
0	0.629634	3	62	GO:0019226	transmission of nerve impulse	1
0	0.394945	4	82	GO:0019228	neuronal action potential	1
0	0.239676	3	124	GO:0019229	regulation of vasoconstriction	1
0	0.216376	2	5	GO:0019230	proprioception	1
0	0.0221778	2	126	GO:0019233	sensory perception of pain	1
0	0.796054	3	227	GO:0019318	hexose metabolic process	1
0	0.179114	4	61	GO:0019320	hexose catabolic process	1
0	0.852504	3	31	GO:0019321	pentose metabolic process	1
0	0.209054	2	3	GO:0019343	cysteine biosynthetic process via cystathionine	1
0	0.565402	3	11	GO:0019344	cysteine biosynthetic process	1
0	0.533404	3	93	GO:0019369	arachidonic acid metabolic process	1
0	0.26218	4	13	GO:0019371	cyclooxygenase pathway	1
0	0.549931	2	43	GO:0019373	epoxygenase P450 pathway	1
0	0.0490211	4	3	GO:0019376	galactolipid catabolic process	1
0	0.407686	3	44	GO:0019377	glycolipid catabolic process	1
0	0.11728	4	28	GO:0019430	removal of superoxide radicals	1
0	0.673139	5	15	GO:0019441	tryptophan catabolic process to kynurenine	1
0	0.0737045	4	6	GO:0019509	L-methionine salvage from methylthioadenosine	1
0	0.080534	4	12	GO:0019532	oxalate transport	1
0	0.193643	5	3	GO:0019551	glutamate catabolic process to 2-oxoglutarate	1
0	0.928359	3	1139	GO:0019637	organophosphate metabolic process	1
0	0.772442	2	60	GO:0019674	NAD metabolic process	1
0	0.376496	2	45	GO:0019695	choline metabolic process	1
0	0.621615	4	170	GO:0019722	calcium-mediated signaling	1
0	0.277658	2	74	GO:0019730	antimicrobial humoral response	1
0	0.158037	4	26	GO:0019731	antibacterial humoral response	1
0	0.392887	2	20	GO:0019747	regulation of isoprenoid metabolic process	1
0	0.90713	2	191	GO:0019748	secondary metabolic process	1
0	0.236379	2	154	GO:0019751	polyol metabolic process	1
0	0.0141444	2	26	GO:0019755	one-carbon compound transport	1
0	0.212855	2	11	GO:0019835	cytolysis	1
0	0.0210315	2	44	GO:0019852	L-ascorbic acid metabolic process	1
0	0.35203	3	18	GO:0019853	L-ascorbic acid biosynthetic process	1
0	0.147147	2	3	GO:0019858	cytosine metabolic process	1
0	0.527743	3	72	GO:0019915	lipid storage	1
0	0.162604	2	433	GO:0019932	second-messenger-mediated signaling	1
0	0.0823333	2	69	GO:0019934	cGMP-mediated signaling	1
0	0.0199073	6	252	GO:0019935	cyclic-nucleotide-mediated signaling	1
0	0.429321	2	8	GO:0021501	prechordal plate formation	1
0	0.105912	2	138	GO:0021510	spinal cord development	1
0	0.0746825	5	21	GO:0021514	ventral spinal cord interneuron differentiation	1
0	0.0221435	2	69	GO:0021515	cell differentiation in spinal cord	1
0	0.0606227	3	53	GO:0021517	ventral spinal cord development	1
0	0.135098	2	3	GO:0021519	spinal cord association neuron specification	1
0	0.362123	2	13	GO:0021520	spinal cord motor neuron cell fate specification	1
0	0.0544075	2	11	GO:0021521	ventral spinal cord interneuron specification	1
0	0.148876	2	45	GO:0021522	spinal cord motor neuron differentiation	1
0	0.121551	5	3	GO:0021524	visceral motor neuron differentiation	1
0	0.297897	2	46	GO:0021532	neural tube patterning	1
0	0.203082	3	30	GO:0021533	cell differentiation in hindbrain	1
0	0.272901	3	78	GO:0021536	diencephalon development	1
0	0.610676	3	233	GO:0021537	telencephalon development	1
0	0.0217753	3	4	GO:0021539	subthalamus development	1
0	0.757422	3	21	GO:0021542	dentate gyrus development	1
0	0.378413	2	168	GO:0021543	pallium development	1
0	0.448766	2	76	GO:0021545	cranial nerve development	1
0	0.383225	3	14	GO:0021546	rhombomere development	1
0	0.252672	2	26	GO:0021551	central nervous system morphogenesis	1
0	0.118435	5	24	GO:0021554	optic nerve development	1
0	0.24658	2	7	GO:0021555	midbrain-hindbrain boundary morphogenesis	1
0	0.249377	3	13	GO:0021559	trigeminal nerve development	1
0	0.793935	4	37	GO:0021591	ventricular system development	1
0	0.804288	3	37	GO:0021602	cranial nerve morphogenesis	1
0	0.685761	3	20	GO:0021604	cranial nerve structural organization	1
0	0.45839	3	14	GO:0021670	lateral ventricle development	1
0	0.650892	3	105	GO:0021675	nerve development	1
0	0.136548	3	36	GO:0021680	cerebellar Purkinje cell layer development	1
0	0.0905913	4	17	GO:0021682	nerve maturation	1
0	0.172913	3	45	GO:0021695	cerebellar cortex development	1
0	0.312876	2	459	GO:0021700	developmental maturation	1
0	0.109861	2	16	GO:0021702	cerebellar Purkinje cell differentiation	1
0	0.461464	2	12	GO:0021707	cerebellar granule cell differentiation	1
0	0.0156238	4	4	GO:0021759	globus pallidus development	1
0	0.203392	2	3	GO:0021767	mammillary body development	1
0	0.102636	3	48	GO:0021772	olfactory bulb development	1
0	0.0721439	2	18	GO:0021781	glial cell fate commitment	1
0	0.973962	3	93	GO:0021782	glial cell development	1
0	0.388429	6	39	GO:0021795	cerebral cortex cell migration	1
0	0.406962	5	7	GO:0021797	forebrain anterior/posterior pattern specification	1
0	0.0399355	7	5	GO:0021800	cerebral cortex tangential migration	1
0	0.025946	7	3	GO:0021831	embryonic olfactory bulb interneuron precursor migration	1
0	0.0354464	4	19	GO:0021846	cell proliferation in forebrain	1
0	0.457344	3	23	GO:0021854	hypothalamus development	1
0	0.361332	2	6	GO:0021855	hypothalamus cell migration	1
0	0.456669	2	9	GO:0021861	forebrain radial glial cell differentiation	1
0	0.0844874	2	22	GO:0021871	forebrain regionalization	1
0	0.728898	2	19	GO:0021877	forebrain neuron fate commitment	1
0	0.180782	5	36	GO:0021884	forebrain neuron development	1
0	0.028165	2	12	GO:0021889	olfactory bulb interneuron differentiation	1
0	0.0517541	2	7	GO:0021891	olfactory bulb interneuron development	1
0	0.0804341	2	14	GO:0021892	cerebral cortex GABAergic interneuron differentiation	1
0	0.0617383	3	9	GO:0021894	cerebral cortex GABAergic interneuron development	1
0	0.35636	2	27	GO:0021895	cerebral cortex neuron differentiation	1
0	0.551795	2	11	GO:0021902	commitment of neuronal cell to specific neuron type in forebrain	1
0	0.170292	2	15	GO:0021904	dorsal/ventral neural tube patterning	1
0	0.465422	2	202	GO:0021915	neural tube development	1
0	0.140191	4	187	GO:0021953	central nervous system neuron differentiation	1
0	0.224194	2	83	GO:0021954	central nervous system neuron development	1
0	0.173461	2	12	GO:0021978	telencephalon regionalization	1
0	0.525051	5	40	GO:0021983	pituitary gland development	1
0	0.471016	2	145	GO:0021987	cerebral cortex development	1
0	0.0354187	3	28	GO:0021988	olfactory lobe development	1
0	0.0661333	6	10	GO:0022028	tangential migration from the subventricular zone to the olfactory bulb	1
0	0.526238	3	27	GO:0022038	corpus callosum development	1
0	0.794008	4	28	GO:0022400	regulation of rhodopsin mediated signaling pathway	1
0	0.0722182	2	147	GO:0022404	molting cycle process	1
0	0.118425	2	369	GO:0022407	regulation of cell-cell adhesion	1
0	0.177878	3	153	GO:0022408	negative regulation of cell-cell adhesion	1
0	0.26623	2	216	GO:0022409	positive regulation of cell-cell adhesion	1
0	0.507225	4	35	GO:0022410	circadian sleep/wake cycle process	1
0	0.0114131	2	377	GO:0022411	cellular component disassembly	1
0	0.288259	5	137	GO:0022416	chaeta development	1
0	0.250984	2	103	GO:0022600	digestive system process	1
0	0.656793	2	98	GO:0022602	ovulation cycle process	1
0	0.287287	2	1192	GO:0022603	regulation of anatomical structure morphogenesis	1
0	0.762053	5	492	GO:0022604	regulation of cell morphogenesis	1
0	0.0204828	2	6	GO:0022605	mammalian oogenesis stage	1
0	0.421592	4	182	GO:0022612	gland morphogenesis	1
0	0.0273794	2	5	GO:0022615	protein to membrane docking	1
0	0.0227977	5	43	GO:0022617	extracellular matrix disassembly	1
0	0.0688969	2	192	GO:0022900	electron transport chain	1
0	0.0784444	2	93	GO:0022904	respiratory electron transport chain	1
0	0.293793	4	23	GO:0023019	signal transduction involved in regulation of gene expression	1
0	0.211979	4	4	GO:0023021	termination of signal transduction	1
0	0.483446	3	10	GO:0023035	CD40 signaling pathway	1
0	0.408642	4	22	GO:0023041	neuronal signal transduction	1
0	0.146694	2	33	GO:0023058	adaptation of signaling pathway	1
0	0.339941	5	246	GO:0023061	signal release	1
0	0.0365875	2	801	GO:0030001	metal ion transport	1
0	0.120283	2	8	GO:0030007	cellular potassium ion homeostasis	1
0	0.0460023	3	179	GO:0030010	establishment of cell polarity	1
0	0.162801	2	50	GO:0030011	maintenance of cell polarity	1
0	0.114038	2	40	GO:0030041	actin filament polymerization	1
0	0.283383	4	18	GO:0030042	actin filament depolymerization	1
0	0.0997999	2	4	GO:0030043	actin filament fragmentation	1
0	0.696726	3	99	GO:0030048	actin filament-based movement	1
0	0.09871	3	40	GO:0030073	insulin secretion	1
0	0.178504	4	8	GO:0030091	protein repair	1
0	0.169813	3	247	GO:0030099	myeloid cell differentiation	1
0	0.308895	4	309	GO:0030100	regulation of endocytosis	1
0	0.643228	2	140	GO:0030148	sphingolipid biosynthetic process	1
0	0.267922	2	17	GO:0030150	protein import into mitochondrial matrix	1
0	0.477403	4	664	GO:0030155	regulation of cell adhesion	1
0	0.205074	2	11	GO:0030157	pancreatic juice secretion	1
0	0.117094	2	667	GO:0030162	regulation of proteolysis	1
0	0.103227	4	766	GO:0030163	protein catabolic process	1
0	0.74481	2	67	GO:0030166	proteoglycan biosynthetic process	1
0	0.738038	3	73	GO:0030168	platelet activation	1
0	0.107503	2	15	GO:0030174	regulation of DNA-dependent DNA replication initiation	1
0	0.118579	6	92	GO:0030183	B cell differentiation	1
0	0.0434348	2	61	GO:0030199	collagen fibril organization	1
0	0.369402	5	35	GO:0030201	heparan sulfate proteoglycan metabolic process	1
0	0.0671218	2	60	GO:0030204	chondroitin sulfate metabolic process	1
0	0.295513	2	43	GO:0030206	chondroitin sulfate biosynthetic process	1
0	0.154374	2	4	GO:0030208	dermatan sulfate biosynthetic process	1
0	0.0271357	2	14	GO:0030209	dermatan sulfate catabolic process	1
0	0.268072	2	34	GO:0030212	hyaluronan metabolic process	1
0	0.475574	2	87	GO:0030216	keratinocyte differentiation	1
0	0.09298	5	14	GO:0030219	megakaryocyte differentiation	1
0	0.237263	3	33	GO:0030225	macrophage differentiation	1
0	0.0187476	4	19	GO:0030237	female sex determination	1
0	0.0451543	4	9	GO:0030238	male sex determination	1
0	0.0326488	2	107	GO:0030239	myofibril assembly	1
0	0.133518	2	18	GO:0030252	growth hormone secretion	1
0	0.775448	2	287	GO:0030258	lipid modification	1
0	0.141861	3	36	GO:0030259	lipid glycosylation	1
0	0.780715	2	79	GO:0030261	chromosome condensation	1
0	0.267184	2	15	GO:0030277	maintenance of gastrointestinal epithelium	1
0	0.0370423	3	186	GO:0030278	regulation of ossification	1
0	0.0611574	2	73	GO:0030279	negative regulation of ossification	1
0	0.212085	2	3	GO:0030302	deoxynucleotide transport	1
0	0.441741	2	249	GO:0030307	positive regulation of cell growth	1
0	0.288628	2	209	GO:0030308	negative regulation of cell growth	1
0	0.0164171	2	34	GO:0030316	osteoclast differentiation	1
0	0.124003	2	25	GO:0030318	melanocyte differentiation	1
0	0.0104123	4	10	GO:0030321	transepithelial chloride transport	1
0	0.136888	3	14	GO:0030322	stabilization of membrane potential	1
0	0.248442	4	132	GO:0030323	respiratory tube development	1
0	0.630837	2	174	GO:0030324	lung development	1
0	0.136007	5	24	GO:0030325	adrenal gland development	1
0	0.15547	2	6	GO:0030388	fructose 1,6-bisphosphate metabolic process	1
0	0.0933782	4	6	GO:0030389	fructosamine metabolic process	1
0	0.0525621	2	3	GO:0030393	fructoselysine metabolic process	1
0	0.592883	8	17	GO:0030422	production of siRNA involved in RNA interference	1
0	0.240792	2	99	GO:0030431	sleep	1
0	0.111736	4	11	GO:0030432	peristalsis	1
0	0.639031	2	68	GO:0030449	regulation of complement activation	1
0	0.200853	2	18	GO:0030497	fatty acid elongation	1
0	0.0592244	3	7	GO:0030502	negative regulation of bone mineralization	1
0	0.44152	4	138	GO:0030510	regulation of BMP signaling pathway	1
0	0.105894	2	92	GO:0030512	negative regulation of transforming growth factor beta receptor signaling pathway	1
0	0.767444	3	52	GO:0030513	positive regulation of BMP signaling pathway	1
0	0.0818827	2	83	GO:0030514	negative regulation of BMP signaling pathway	1
0	0.50257	3	47	GO:0030517	negative regulation of axon extension	1
0	0.238722	2	11	GO:0030520	intracellular estrogen receptor signaling pathway	1
0	0.623309	2	179	GO:0030522	intracellular receptor signaling pathway	1
0	0.798515	2	402	GO:0030534	adult behavior	1
0	0.119077	2	81	GO:0030537	larval behavior	1
0	0.110315	4	40	GO:0030540	female genitalia development	1
0	0.0331777	3	35	GO:0030574	collagen catabolic process	1
0	0.253151	2	16	GO:0030575	nuclear body organization	1
0	0.089092	7	8	GO:0030576	Cajal body organization	1
0	0.234954	2	68	GO:0030595	leukocyte chemotaxis	1
0	0.235661	5	16	GO:0030647	aminoglycoside antibiotic metabolic process	1
0	0.446135	2	22	GO:0030656	regulation of vitamin metabolic process	1
0	0.664384	2	91	GO:0030703	eggshell formation	1
0	0.668429	3	257	GO:0030707	ovarian follicle cell development	1
0	0.949756	2	95	GO:0030718	germ-line stem cell population maintenance	1
0	0.196566	2	28	GO:0030728	ovulation	1
0	0.186184	4	3	GO:0030730	sequestering of triglyceride	1
0	0.112643	3	29	GO:0030811	regulation of nucleotide catabolic process	1
0	0.448444	2	36	GO:0030834	regulation of actin filament depolymerization	1
0	0.236065	2	48	GO:0030837	negative regulation of actin filament polymerization	1
0	0.538153	3	80	GO:0030838	positive regulation of actin filament polymerization	1
0	0.0752855	2	20	GO:0030851	granulocyte differentiation	1
0	0.608745	7	13	GO:0030852	regulation of granulocyte differentiation	1
0	0.363003	4	6	GO:0030854	positive regulation of granulocyte differentiation	1
0	0.856262	3	836	GO:0030855	epithelial cell differentiation	1
0	0.1085	3	155	GO:0030856	regulation of epithelial cell differentiation	1
0	0.186737	6	63	GO:0030857	negative regulation of epithelial cell differentiation	1
0	0.066782	6	54	GO:0030858	positive regulation of epithelial cell differentiation	1
0	0.295483	3	20	GO:0030878	thyroid gland development	1
0	0.104781	2	114	GO:0030879	mammary gland development	1
0	0.327875	4	39	GO:0030888	regulation of B cell proliferation	1
0	0.157633	2	28	GO:0030890	positive regulation of B cell proliferation	1
0	0.451457	3	371	GO:0030900	forebrain development	1
0	0.53898	3	48	GO:0030901	midbrain development	1
0	0.195908	3	162	GO:0030902	hindbrain development	1
0	0.126946	2	37	GO:0030947	regulation of vascular endothelial growth factor receptor signaling pathway	1
0	0.110226	4	21	GO:0030949	positive regulation of vascular endothelial growth factor receptor signaling pathway	1
0	0.119522	3	13	GO:0030950	establishment or maintenance of actin cytoskeleton polarity	1
0	0.230133	3	51	GO:0030951	establishment or maintenance of microtubule cytoskeleton polarity	1
0	0.156541	2	70	GO:0030952	establishment or maintenance of cytoskeleton polarity	1
0	0.63874	2	100	GO:0030968	endoplasmic reticulum unfolded protein response	1
0	0.212085	3	3	GO:0030974	thiamine pyrophosphate transmembrane transport	1
0	0.250455	2	39	GO:0031000	response to caffeine	1
0	0.156864	2	107	GO:0031016	pancreas development	1
0	0.0228009	2	24	GO:0031017	exocrine pancreas development	1
0	0.200897	3	48	GO:0031018	endocrine pancreas development	1
0	0.16051	3	180	GO:0031032	actomyosin structure organization	1
0	0.608032	3	35	GO:0031033	myosin filament organization	1
0	0.154927	4	7	GO:0031038	myosin II filament organization	1
0	0.164578	6	11	GO:0031055	chromatin remodeling at centromere	1
0	0.416131	2	142	GO:0031056	regulation of histone modification	1
0	0.35583	2	86	GO:0031058	positive regulation of histone modification	1
0	0.657931	3	65	GO:0031060	regulation of histone methylation	1
0	0.493419	5	24	GO:0031061	negative regulation of histone methylation	1
0	0.59974	3	43	GO:0031062	positive regulation of histone methylation	1
0	0.203613	3	18	GO:0031063	regulation of histone deacetylation	1
0	0.454967	3	32	GO:0031069	hair follicle morphogenesis	1
0	0.0727781	2	6	GO:0031077	post-embryonic camera-type eye development	1
0	0.149088	3	158	GO:0031098	stress-activated protein kinase signaling cascade	1
0	0.0125769	2	324	GO:0031099	regeneration	1
0	0.0425198	3	60	GO:0031109	microtubule polymerization or depolymerization	1
0	0.0294181	6	103	GO:0031110	regulation of microtubule polymerization or depolymerization	1
0	0.120555	2	50	GO:0031111	negative regulation of microtubule polymerization or depolymerization	1
0	0.0609985	3	62	GO:0031113	regulation of microtubule polymerization	1
0	0.213548	3	74	GO:0031122	cytoplasmic microtubule organization	1
0	0.0523158	3	37	GO:0031145	anaphase-promoting complex-dependent catabolic process	1
0	0.0464253	5	63	GO:0031146	SCF-dependent proteasomal ubiquitin-dependent protein catabolic process	1
0	0.0775464	3	5	GO:0031150	sorocarp stalk development	1
0	0.221178	4	12	GO:0031156	regulation of sorocarp development	1
0	0.151051	2	4	GO:0031161	phosphatidylinositol catabolic process	1
0	0.0255806	5	21	GO:0031167	rRNA methylation	1
0	0.53406	3	874	GO:0031175	neuron projection development	1
0	0.624029	2	14	GO:0031179	peptide modification	1
0	0.527302	3	15	GO:0031223	auditory behavior	1
0	0.0994909	3	4	GO:0031288	sorocarp morphogenesis	1
0	0.0650459	2	40	GO:0031290	retinal ganglion cell axon guidance	1
0	0.187996	2	166	GO:0031333	negative regulation of protein-containing complex assembly	1
0	0.471243	2	247	GO:0031334	positive regulation of protein-containing complex assembly	1
0	0.0974199	3	56	GO:0031338	regulation of vesicle fusion	1
0	0.0355146	3	9	GO:0031339	negative regulation of vesicle fusion	1
0	0.115795	2	16	GO:0031340	positive regulation of vesicle fusion	1
0	0.642508	3	63	GO:0031341	regulation of cell killing	1
0	0.506802	2	42	GO:0031343	positive regulation of cell killing	1
0	0.482342	2	460	GO:0031346	positive regulation of cell projection organization	1
0	0.922214	3	851	GO:0031347	regulation of defense response	1
0	0.358258	5	334	GO:0031348	negative regulation of defense response	1
0	0.699824	2	399	GO:0031349	positive regulation of defense response	1
0	0.206416	2	24	GO:0031365	N-terminal protein amino acid modification	1
0	0.137397	2	595	GO:0031400	negative regulation of protein modification process	1
0	0.774746	2	1025	GO:0031401	positive regulation of protein modification process	1
0	0.0362087	2	9	GO:0031427	response to methotrexate	1
0	0.0151608	3	39	GO:0031440	regulation of mRNA 3'-end processing	1
0	0.0090878	4	267	GO:0031503	protein-containing complex localization	1
0	0.262663	2	5	GO:0031505	fungal-type cell wall organization	1
0	0.777661	2	52	GO:0031507	heterochromatin assembly	1
0	0.651724	4	66	GO:0031532	actin cytoskeleton reorganization	1
0	0.174207	2	3	GO:0031554	regulation of DNA-templated transcription, termination	1
0	0.103313	2	22	GO:0031581	hemidesmosome assembly	1
0	0.25696	3	4	GO:0031584	activation of phospholipase D activity	1
0	0.480876	3	155	GO:0031589	cell-substrate adhesion	1
0	0.633079	5	91	GO:0031623	receptor internalization	1
0	0.0464677	5	11	GO:0031630	regulation of synaptic vesicle fusion to presynaptic active zone membrane	1
0	0.224839	2	7	GO:0031635	adenylate cyclase-inhibiting opioid receptor signaling pathway	1
0	0.145831	2	62	GO:0031638	zymogen activation	1
0	0.270474	2	13	GO:0031639	plasminogen activation	1
0	0.520892	2	31	GO:0031640	killing of cells of other organism	1
0	0.0572246	2	223	GO:0031644	regulation of nervous system process	1
0	0.243962	2	45	GO:0031645	negative regulation of nervous system process	1
0	0.440537	2	78	GO:0031646	positive regulation of nervous system process	1
0	0.0289482	2	347	GO:0031647	regulation of protein stability	1
0	0.25696	2	46	GO:0031648	protein destabilization	1
0	0.0116698	2	12	GO:0031649	heat generation	1
0	0.0330419	2	16	GO:0031650	regulation of heat generation	1
0	0.458659	5	23	GO:0031663	lipopolysaccharide-mediated signaling pathway	1
0	0.466592	2	16	GO:0031664	regulation of lipopolysaccharide-mediated signaling pathway	1
0	0.30914	5	8	GO:0031665	negative regulation of lipopolysaccharide-mediated signaling pathway	1
0	0.450004	2	70	GO:0031670	cellular response to nutrient	1
0	0.193444	2	5	GO:0031860	telomeric 3' overhang formation	1
0	0.0872468	2	40	GO:0031929	TOR signaling	1
0	0.3292	3	38	GO:0031952	regulation of protein autophosphorylation	1
0	0.231036	2	17	GO:0031953	negative regulation of protein autophosphorylation	1
0	0.41641	6	16	GO:0031954	positive regulation of protein autophosphorylation	1
0	0.496029	2	27	GO:0031987	locomotion involved in locomotory behavior	1
0	0.693469	2	16	GO:0031998	regulation of fatty acid beta-oxidation	1
0	0.56607	3	11	GO:0032000	positive regulation of fatty acid beta-oxidation	1
0	0.194693	2	130	GO:0032006	regulation of TOR signaling	1
0	0.153172	4	59	GO:0032007	negative regulation of TOR signaling	1
0	0.246488	2	63	GO:0032008	positive regulation of TOR signaling	1
0	0.344265	3	91	GO:0032024	positive regulation of insulin secretion	1
0	0.0990349	2	22	GO:0032025	response to cobalt ion	1
0	0.220568	2	48	GO:0032026	response to magnesium ion	1
0	0.0727717	2	22	GO:0032042	mitochondrial DNA metabolic process	1
0	0.480171	2	13	GO:0032048	cardiolipin metabolic process	1
0	0.453241	2	11	GO:0032060	bleb assembly	1
0	0.040789	3	20	GO:0032069	regulation of nuclease activity	1
0	0.0302612	4	11	GO:0032075	positive regulation of nuclease activity	1
0	0.535089	2	69	GO:0032088	negative regulation of NF-kappaB transcription factor activity	1
0	0.5634	4	89	GO:0032091	negative regulation of protein binding	1
0	0.525788	3	87	GO:0032092	positive regulation of protein binding	1
0	0.332973	3	74	GO:0032094	response to food	1
0	0.944281	2	1249	GO:0032101	regulation of response to external stimulus	1
0	0.646322	3	506	GO:0032102	negative regulation of response to external stimulus	1
0	0.876185	2	587	GO:0032103	positive regulation of response to external stimulus	1
0	0.154706	2	4	GO:0032119	sequestering of zinc ion	1
0	0.445515	2	261	GO:0032147	activation of protein kinase activity	1
0	0.342375	8	20	GO:0032148	activation of protein kinase B activity	1
0	0.180237	2	90	GO:0032204	regulation of telomere maintenance	1
0	0.325011	3	58	GO:0032206	positive regulation of telomere maintenance	1
0	0.102633	3	27	GO:0032211	negative regulation of telomere maintenance via telomerase	1
0	0.0941463	4	76	GO:0032222	regulation of synaptic transmission, cholinergic	1
0	0.338518	2	11	GO:0032223	negative regulation of synaptic transmission, cholinergic	1
0	0.0375644	4	32	GO:0032224	positive regulation of synaptic transmission, cholinergic	1
0	0.0229431	2	47	GO:0032225	regulation of synaptic transmission, dopaminergic	1
0	0.26306	4	65	GO:0032228	regulation of synaptic transmission, GABAergic	1
0	0.0430148	2	41	GO:0032230	positive regulation of synaptic transmission, GABAergic	1
0	0.0651359	5	11	GO:0032252	secretory granule localization	1
0	0.249027	2	391	GO:0032259	methylation	1
0	0.129852	3	7	GO:0032261	purine nucleotide salvage	1
0	0.379524	2	220	GO:0032271	regulation of protein polymerization	1
0	0.416738	3	65	GO:0032272	negative regulation of protein polymerization	1
0	0.398758	2	116	GO:0032273	positive regulation of protein polymerization	1
0	0.0169881	3	17	GO:0032276	regulation of gonadotropin secretion	1
0	0.335731	2	11	GO:0032287	peripheral nervous system myelin maintenance	1
0	0.55931	2	34	GO:0032303	regulation of icosanoid secretion	1
0	0.235522	4	6	GO:0032304	negative regulation of icosanoid secretion	1
0	0.521053	2	25	GO:0032305	positive regulation of icosanoid secretion	1
0	0.557881	2	42	GO:0032330	regulation of chondrocyte differentiation	1
0	0.498015	4	66	GO:0032350	regulation of hormone metabolic process	1
0	0.179816	5	43	GO:0032352	positive regulation of hormone metabolic process	1
0	0.500958	2	182	GO:0032355	response to estradiol	1
0	0.0527471	5	6	GO:0032364	oxygen homeostasis	1
0	0.0973455	2	55	GO:0032365	intracellular lipid transport	1
0	0.238474	5	166	GO:0032368	regulation of lipid transport	1
0	0.568942	3	38	GO:0032369	negative regulation of lipid transport	1
0	0.815186	3	497	GO:0032386	regulation of intracellular transport	1
0	0.789434	2	101	GO:0032387	negative regulation of intracellular transport	1
0	0.23661	2	34	GO:0032418	lysosome localization	1
0	0.226362	2	33	GO:0032435	negative regulation of proteasomal ubiquitin-dependent protein catabolic process	1
0	0.476918	4	30	GO:0032438	melanosome organization	1
0	0.906914	3	63	GO:0032456	endocytic recycling	1
0	0.690444	2	32	GO:0032459	regulation of protein oligomerization	1
0	0.603278	2	20	GO:0032462	regulation of protein homooligomerization	1
0	0.908797	5	102	GO:0032465	regulation of cytokinesis	1
0	0.83855	2	49	GO:0032467	positive regulation of cytokinesis	1
0	0.683927	9	23	GO:0032469	endoplasmic reticulum calcium ion homeostasis	1
0	0.391945	2	8	GO:0032471	negative regulation of endoplasmic reticulum calcium ion concentration	1
0	0.172642	2	41	GO:0032480	negative regulation of type I interferon production	1
0	0.132093	2	7	GO:0032486	Rap protein signal transduction	1
0	0.100109	2	4	GO:0032487	regulation of Rap protein signal transduction	1
0	0.281427	3	14	GO:0032488	Cdc42 protein signal transduction	1
0	0.799358	3	40	GO:0032490	detection of molecule of bacterial origin	1
0	0.343941	2	20	GO:0032495	response to muramyl dipeptide	1
0	0.45337	2	66	GO:0032506	cytokinetic process	1
0	0.544903	2	101	GO:0032507	maintenance of protein location in cell	1
0	0.324925	2	10	GO:0032516	positive regulation of phosphoprotein phosphatase activity	1
0	0.100962	3	8	GO:0032525	somite rostral/caudal axis specification	1
0	0.533758	2	114	GO:0032526	response to retinoic acid	1
0	0.551232	2	13	GO:0032530	regulation of microvillus organization	1
0	0.284791	4	5	GO:0032532	regulation of microvillus length	1
0	0.496907	2	444	GO:0032535	regulation of cellular component size	1
0	0.440273	3	9	GO:0032536	regulation of cell projection size	1
0	0.0515742	2	52	GO:0032570	response to progesterone	1
0	0.20013	5	3	GO:0032571	response to vitamin K	1
0	0.097403	3	20	GO:0032594	protein transport within lipid bilayer	1
0	0.540598	2	105	GO:0032642	regulation of chemokine production	1
0	0.886017	2	82	GO:0032648	regulation of interferon-beta production	1
0	0.172788	5	40	GO:0032649	regulation of interferon-gamma production	1
0	0.0824372	5	39	GO:0032653	regulation of interleukin-10 production	1
0	0.71813	5	49	GO:0032655	regulation of interleukin-12 production	1
0	0.0422266	5	22	GO:0032663	regulation of interleukin-2 production	1
0	0.287177	5	188	GO:0032675	regulation of interleukin-6 production	1
0	0.531471	2	22	GO:0032688	negative regulation of interferon-beta production	1
0	0.49666	2	106	GO:0032715	negative regulation of interleukin-6 production	1
0	0.088255	3	22	GO:0032717	negative regulation of interleukin-8 production	1
0	0.184954	2	59	GO:0032722	positive regulation of chemokine production	1
0	0.885457	2	58	GO:0032728	positive regulation of interferon-beta production	1
0	0.0526685	2	24	GO:0032729	positive regulation of interferon-gamma production	1
0	0.0527626	2	28	GO:0032733	positive regulation of interleukin-10 production	1
0	0.491505	2	34	GO:0032735	positive regulation of interleukin-12 production	1
0	0.0346863	2	14	GO:0032743	positive regulation of interleukin-2 production	1
0	0.258358	2	81	GO:0032755	positive regulation of interleukin-6 production	1
0	0.29399	4	17	GO:0032769	negative regulation of monooxygenase activity	1
0	0.386007	5	23	GO:0032780	negative regulation of ATPase activity	1
0	0.40513	2	63	GO:0032781	positive regulation of ATPase activity	1
0	0.321484	7	73	GO:0032784	regulation of DNA-templated transcription, elongation	1
0	0.793685	2	734	GO:0032787	monocarboxylic acid metabolic process	1
0	0.137312	2	9	GO:0032790	ribosome disassembly	1
0	0.591401	3	25	GO:0032801	receptor catabolic process	1
0	0.0622331	2	6	GO:0032808	lacrimal gland development	1
0	0.120308	3	50	GO:0032835	glomerulus development	1
0	0.266157	4	13	GO:0032836	glomerular basement membrane development	1
0	0.186977	2	11	GO:0032847	regulation of cellular pH reduction	1
0	0.111411	10	8	GO:0032849	positive regulation of cellular pH reduction	1
0	0.08703	2	283	GO:0032868	response to insulin	1
0	0.17575	4	196	GO:0032869	cellular response to insulin stimulus	1
0	0.217663	2	667	GO:0032870	cellular response to hormone stimulus	1
0	0.744516	3	20	GO:0032875	regulation of DNA endoreduplication	1
0	0.581579	2	12	GO:0032876	negative regulation of DNA endoreduplication	1
0	0.0552926	3	47	GO:0032878	regulation of establishment or maintenance of cell polarity	1
0	0.983676	2	1184	GO:0032880	regulation of protein localization	1
0	0.0717639	2	303	GO:0032886	regulation of microtubule-based process	1
0	0.0456999	2	5	GO:0032909	regulation of transforming growth factor beta2 production	1
0	0.680424	5	74	GO:0032922	circadian regulation of gene expression	1
0	0.117081	4	18	GO:0032925	regulation of activin receptor signaling pathway	1
0	0.027687	7	10	GO:0032927	positive regulation of activin receptor signaling pathway	1
0	0.0567969	3	30	GO:0032941	secretion by tissue	1
0	0.276936	2	43	GO:0032965	regulation of collagen biosynthetic process	1
0	0.0293147	3	214	GO:0032984	protein-containing complex disassembly	1
0	0.584279	6	15	GO:0032988	ribonucleoprotein complex disassembly	1
0	0.570914	2	1107	GO:0032989	cellular component morphogenesis	1
0	0.557653	2	36	GO:0033003	regulation of mast cell activation	1
0	0.1432	2	99	GO:0033013	tetrapyrrole metabolic process	1
0	0.289635	2	19	GO:0033015	tetrapyrrole catabolic process	1
0	0.161804	2	28	GO:0033032	regulation of myeloid cell apoptotic process	1
0	0.132318	5	16	GO:0033033	negative regulation of myeloid cell apoptotic process	1
0	0.405691	2	11	GO:0033037	polysaccharide localization	1
0	0.59596	2	1376	GO:0033043	regulation of organelle organization	1
0	0.656104	6	398	GO:0033044	regulation of chromosome organization	1
0	0.873173	3	77	GO:0033047	regulation of mitotic sister chromatid segregation	1
0	0.309247	2	47	GO:0033059	cellular pigmentation	1
0	0.0337889	7	51	GO:0033077	T cell differentiation in thymus	1
0	0.249364	2	23	GO:0033081	regulation of T cell differentiation in thymus	1
0	0.176065	2	11	GO:0033089	positive regulation of T cell differentiation in thymus	1
0	0.0398307	4	66	GO:0033108	mitochondrial respiratory chain complex assembly	1
0	0.0331018	5	35	GO:0033120	positive regulation of RNA splicing	1
0	0.277049	6	29	GO:0033137	negative regulation of peptidyl-serine phosphorylation	1
0	0.533592	5	81	GO:0033143	regulation of intracellular steroid hormone receptor signaling pathway	1
0	0.430784	2	36	GO:0033144	negative regulation of intracellular steroid hormone receptor signaling pathway	1
0	0.523416	2	39	GO:0033146	regulation of intracellular estrogen receptor signaling pathway	1
0	0.39032	4	15	GO:0033147	negative regulation of intracellular estrogen receptor signaling pathway	1
0	0.806987	2	343	GO:0033157	regulation of intracellular protein transport	1
0	0.398981	5	40	GO:0033189	response to vitamin A	1
0	0.0366181	2	67	GO:0033206	meiotic cytokinesis	1
0	0.312234	6	54	GO:0033209	tumor necrosis factor-mediated signaling pathway	1
0	0.312887	2	6	GO:0033211	adiponectin-activated signaling pathway	1
0	0.0358738	4	5	GO:0033215	reductive iron assimilation	1
0	0.233171	2	23	GO:0033233	regulation of protein sumoylation	1
0	0.100354	6	11	GO:0033234	negative regulation of protein sumoylation	1
0	0.496153	2	13	GO:0033235	positive regulation of protein sumoylation	1
0	0.88362	3	60	GO:0033238	regulation of cellular amine metabolic process	1
0	0.733457	2	23	GO:0033240	positive regulation of cellular amine metabolic process	1
0	0.853111	3	37	GO:0033260	nuclear DNA replication	1
0	0.0305252	2	11	GO:0033262	regulation of nuclear cell cycle DNA replication	1
0	0.0949907	2	162	GO:0033273	response to vitamin	1
0	0.16682	2	52	GO:0033280	response to vitamin D	1
0	0.574493	2	17	GO:0033314	mitotic DNA replication checkpoint	1
0	0.189407	2	4	GO:0033326	cerebrospinal fluid secretion	1
0	0.10132	4	20	GO:0033333	fin development	1
0	0.49764	4	9	GO:0033334	fin morphogenesis	1
0	0.209136	6	3	GO:0033336	caudal fin development	1
0	0.321899	5	5	GO:0033338	medial fin development	1
0	0.0194525	2	9	GO:0033339	pectoral fin development	1
0	0.274739	2	28	GO:0033344	cholesterol efflux	1
0	0.0850173	3	3	GO:0033353	S-adenosylmethionine cycle	1
0	0.206024	6	42	GO:0033363	secretory granule organization	1
0	0.0321384	3	3	GO:0033477	S-methylmethionine metabolic process	1
0	0.0504209	3	17	GO:0033483	gas homeostasis	1
0	0.183397	6	11	GO:0033484	nitric oxide homeostasis	1
0	0.443906	3	19	GO:0033504	floor plate development	1
0	0.741966	4	19	GO:0033522	histone H2A ubiquitination	1
0	0.591406	4	12	GO:0033523	histone H2B ubiquitination	1
0	0.073825	7	21	GO:0033539	fatty acid beta-oxidation using acyl-CoA dehydrogenase	1
0	0.21848	2	96	GO:0033555	multicellular organismal response to stress	1
0	0.0877959	2	26	GO:0033563	dorsal/ventral axon guidance	1
0	0.356411	5	67	GO:0033574	response to testosterone	1
0	0.336953	2	6	GO:0033590	response to cobalamin	1
0	0.084152	2	12	GO:0033598	mammary gland epithelial cell proliferation	1
0	0.0875455	2	12	GO:0033603	positive regulation of dopamine secretion	1
0	0.0206347	4	20	GO:0033604	negative regulation of catecholamine secretion	1
0	0.0166662	2	27	GO:0033605	positive regulation of catecholamine secretion	1
0	0.0763838	2	18	GO:0033617	mitochondrial cytochrome c oxidase assembly	1
0	0.38335	2	48	GO:0033619	membrane protein proteolysis	1
0	0.460278	2	38	GO:0033627	cell adhesion mediated by integrin	1
0	0.318848	2	35	GO:0033628	regulation of cell adhesion mediated by integrin	1
0	0.260392	3	7	GO:0033629	negative regulation of cell adhesion mediated by integrin	1
0	0.154903	2	9	GO:0033632	regulation of cell-cell adhesion mediated by integrin	1
0	0.137814	3	9	GO:0033687	osteoblast proliferation	1
0	0.303228	2	31	GO:0033762	response to glucagon	1
0	0.0529162	2	19	GO:0033962	P-body assembly	1
0	0.42389	3	998	GO:0033993	response to lipid	1
0	0.16524	3	8	GO:0034059	response to anoxia	1
0	0.18019	2	16	GO:0034063	stress granule assembly	1
0	0.176568	2	24	GO:0034067	protein localization to Golgi apparatus	1
0	0.163154	2	8	GO:0034080	CENP-A containing nucleosome assembly	1
0	0.0392464	2	6	GO:0034085	establishment of sister chromatid cohesion	1
0	0.0312862	3	76	GO:0034103	regulation of tissue remodeling	1
0	0.632712	2	45	GO:0034109	homotypic cell-cell adhesion	1
0	0.0825056	3	43	GO:0034110	regulation of homotypic cell-cell adhesion	1
0	0.0880295	7	17	GO:0034112	positive regulation of homotypic cell-cell adhesion	1
0	0.0834522	6	31	GO:0034122	negative regulation of toll-like receptor signaling pathway	1
0	0.0779714	5	7	GO:0034137	positive regulation of toll-like receptor 2 signaling pathway	1
0	0.519628	2	24	GO:0034138	toll-like receptor 3 signaling pathway	1
0	0.264874	2	11	GO:0034162	toll-like receptor 9 signaling pathway	1
0	0.130344	2	54	GO:0034243	regulation of transcription elongation from RNA polymerase II promoter	1
0	0.316347	3	240	GO:0034250	positive regulation of cellular amide metabolic process	1
0	0.43768	4	42	GO:0034260	negative regulation of GTPase activity	1
0	0.143095	2	181	GO:0034308	primary alcohol metabolic process	1
0	0.0180955	3	3	GO:0034309	primary alcohol biosynthetic process	1
0	0.086654	3	40	GO:0034311	diol metabolic process	1
0	0.0872357	4	20	GO:0034312	diol biosynthetic process	1
0	0.840095	2	361	GO:0034329	cell junction assembly	1
0	0.770956	2	730	GO:0034330	cell junction organization	1
0	0.679546	2	75	GO:0034332	adherens junction organization	1
0	0.727754	2	51	GO:0034340	response to type I interferon	1
0	0.103347	2	106	GO:0034341	response to interferon-gamma	1
0	0.633655	2	20	GO:0034356	NAD biosynthesis via nicotinamide riboside salvage pathway	1
0	0.321899	5	5	GO:0034380	high-density lipoprotein particle assembly	1
0	0.722859	2	24	GO:0034389	lipid droplet organization	1
0	0.777574	3	28	GO:0034391	regulation of smooth muscle cell apoptotic process	1
0	0.594959	2	14	GO:0034392	negative regulation of smooth muscle cell apoptotic process	1
0	0.395512	2	87	GO:0034394	protein localization to cell surface	1
0	0.288304	3	178	GO:0034404	nucleobase-containing small molecule biosynthetic process	1
0	0.371154	3	41	GO:0034405	response to fluid shear stress	1
0	0.321494	4	15	GO:0034427	nuclear-transcribed mRNA catabolic process, exonucleolytic, 3'-5'	1
0	0.600155	4	43	GO:0034446	substrate adhesion-dependent cell spreading	1
0	0.0928846	5	18	GO:0034453	microtubule anchoring	1
0	0.095688	4	19	GO:0034465	response to carbon monoxide	1
0	0.123021	4	8	GO:0034475	U4 snRNA 3'-end processing	1
0	0.594504	3	14	GO:0034486	vacuolar transmembrane transport	1
0	0.121936	4	7	GO:0034498	early endosome to Golgi transport	1
0	0.11743	2	70	GO:0034502	protein localization to chromosome	1
0	0.119448	2	199	GO:0034504	protein localization to nucleus	1
0	0.243612	2	17	GO:0034505	tooth mineralization	1
0	0.580693	2	12	GO:0034508	centromere complex assembly	1
0	0.0257949	2	69	GO:0034605	cellular response to heat	1
0	0.312887	2	6	GO:0034606	response to hermaphrodite contact	1
0	0.176123	3	3	GO:0034608	vulval location	1
0	0.1429	2	207	GO:0034612	response to tumor necrosis factor	1
0	0.332813	2	167	GO:0034614	cellular response to reactive oxygen species	1
0	0.194706	2	16	GO:0034616	response to laminar fluid shear stress	1
0	0.338055	2	32	GO:0034629	cellular protein-containing complex localization	1
0	0.539071	2	67	GO:0034637	cellular carbohydrate biosynthetic process	1
0	0.623454	2	104	GO:0034644	cellular response to UV	1
0	0.337769	3	32	GO:0034661	ncRNA catabolic process	1
0	0.148159	2	59	GO:0034698	response to gonadotropin	1
0	0.144383	2	8	GO:0034727	piecemeal microautophagy of the nucleus	1
0	0.245062	2	101	GO:0034728	nucleosome organization	1
0	0.774383	4	246	GO:0034754	cellular hormone metabolic process	1
0	0.155993	2	27	GO:0034755	iron ion transmembrane transport	1
0	0.0176544	2	6	GO:0034769	basement membrane disassembly	1
0	0.364371	2	20	GO:0034975	protein folding in endoplasmic reticulum	1
0	0.533252	2	275	GO:0034976	response to endoplasmic reticulum stress	1
0	0.0811658	4	10	GO:0035001	dorsal trunk growth, open tracheal system	1
0	0.025946	4	3	GO:0035015	elongation of arista core	1
0	0.713604	3	63	GO:0035019	somatic stem cell population maintenance	1
0	0.659643	2	44	GO:0035020	regulation of Rac protein signal transduction	1
0	0.617665	2	29	GO:0035022	positive regulation of Rac protein signal transduction	1
0	0.861316	6	68	GO:0035023	regulation of Rho protein signal transduction	1
0	0.75017	3	24	GO:0035024	negative regulation of Rho protein signal transduction	1
0	0.0703363	2	114	GO:0035050	embryonic heart tube development	1
0	0.529471	3	121	GO:0035051	cardiocyte differentiation	1
0	0.135948	2	21	GO:0035067	negative regulation of histone acetylation	1
0	0.228992	2	7	GO:0035076	ecdysone receptor-mediated signaling pathway	1
0	0.529354	2	10	GO:0035092	sperm chromatin condensation	1
0	0.319658	3	5	GO:0035093	spermatogenesis, exchange of chromosomal proteins	1
0	0.210448	3	169	GO:0035094	response to nicotine	1
0	0.442954	2	66	GO:0035095	behavioral response to nicotine	1
0	0.203331	2	30	GO:0035099	hemocyte migration	1
0	0.366722	6	7	GO:0035106	operant conditioning	1
0	0.737099	3	55	GO:0035112	genitalia morphogenesis	1
0	0.201134	3	210	GO:0035148	tube formation	1
0	0.251293	2	19	GO:0035149	lumen formation, open tracheal system	1
0	0.376007	2	90	GO:0035152	regulation of tube architecture, open tracheal system	1
0	0.0441264	2	13	GO:0035153	epithelial cell type specification, open tracheal system	1
0	0.0189728	4	4	GO:0035154	terminal cell fate specification, open tracheal system	1
0	0.475072	2	9	GO:0035155	negative regulation of terminal cell fate specification, open tracheal system	1
0	0.255744	4	4	GO:0035157	negative regulation of fusion cell fate specification	1
0	0.188836	2	14	GO:0035161	imaginal disc lineage restriction	1
0	0.19596	3	84	GO:0035162	embryonic hemopoiesis	1
0	0.157359	2	62	GO:0035176	social behavior	1
0	0.508058	3	21	GO:0035188	hatching	1
0	0.164017	5	39	GO:0035195	gene silencing by miRNA	1
0	0.560506	2	32	GO:0035206	regulation of hemocyte proliferation	1
0	0.0202862	2	6	GO:0035211	spermathecum morphogenesis	1
0	0.164219	2	46	GO:0035215	genital disc development	1
0	0.510284	3	64	GO:0035222	wing disc pattern formation	1
0	0.575452	6	27	GO:0035235	ionotropic glutamate receptor signaling pathway	1
0	0.185356	3	966	GO:0035239	tube morphogenesis	1
0	0.554096	2	64	GO:0035249	synaptic transmission, glutamatergic	1
0	0.191918	2	3	GO:0035261	external genitalia morphogenesis	1
0	0.231304	3	47	GO:0035262	gonad morphogenesis	1
0	0.446248	2	148	GO:0035264	multicellular organism growth	1
0	0.244054	2	93	GO:0035265	organ growth	1
0	0.0424064	4	110	GO:0035270	endocrine system development	1
0	0.501626	2	296	GO:0035282	segmentation	1
0	0.219215	3	15	GO:0035287	head segmentation	1
0	0.16244	2	9	GO:0035288	anterior head segmentation	1
0	0.184632	2	11	GO:0035289	posterior head segmentation	1
0	0.35062	3	1242	GO:0035295	tube development	1
0	0.440318	5	42	GO:0035306	positive regulation of dephosphorylation	1
0	0.484317	5	28	GO:0035307	positive regulation of protein dephosphorylation	1
0	0.39032	2	15	GO:0035309	wing and notum subfield formation	1
0	0.215939	2	6	GO:0035310	notum cell fate specification	1
0	0.119849	2	12	GO:0035313	wound healing, spreading of epidermal cells	1
0	0.67533	2	113	GO:0035315	hair cell differentiation	1
0	0.23836	2	26	GO:0035329	hippo signaling	1
0	0.746545	2	49	GO:0035330	regulation of hippo signaling	1
0	0.516704	2	26	GO:0035332	positive regulation of hippo signaling	1
0	0.427365	2	62	GO:0035335	peptidyl-tyrosine dephosphorylation	1
0	0.0307854	2	20	GO:0035372	protein localization to microtubule	1
0	0.22759	2	5	GO:0035377	transepithelial water transport	1
0	0.354603	2	22	GO:0035385	Roundabout signaling pathway	1
0	0.514332	5	22	GO:0035455	response to interferon-alpha	1
0	0.31082	2	29	GO:0035456	response to interferon-beta	1
0	0.403959	2	8	GO:0035457	cellular response to interferon-alpha	1
0	0.166135	3	12	GO:0035458	cellular response to interferon-beta	1
0	0.181924	4	72	GO:0035461	vitamin transmembrane transport	1
0	0.292119	2	12	GO:0035482	gastric motility	1
0	0.0474668	4	6	GO:0035493	SNARE complex assembly	1
0	0.053295	2	6	GO:0035502	metanephric part of ureteric bud development	1
0	0.0576138	2	5	GO:0035507	regulation of myosin-light-chain-phosphatase activity	1
0	0.196611	3	17	GO:0035510	DNA dealkylation	1
0	0.0262094	2	5	GO:0035520	monoubiquitinated protein deubiquitination	1
0	0.0315507	3	3	GO:0035523	protein K29-linked deubiquitination	1
0	0.306163	2	12	GO:0035542	regulation of SNARE complex assembly	1
0	0.82721	2	31	GO:0035561	regulation of chromatin binding	1
0	0.712852	2	19	GO:0035563	positive regulation of chromatin binding	1
0	0.668662	2	68	GO:0035567	non-canonical Wnt signaling pathway	1
0	0.722223	2	24	GO:0035584	calcium-mediated signaling using intracellular calcium source	1
0	0.105175	8	3	GO:0035609	C-terminal protein deglutamylation	1
0	0.323244	2	6	GO:0035617	stress granule disassembly	1
0	0.203337	2	4	GO:0035626	juvenile hormone mediated signaling pathway	1
0	0.721462	2	119	GO:0035637	multicellular organismal signaling	1
0	0.303281	2	53	GO:0035640	exploration behavior	1
0	0.38109	2	33	GO:0035641	locomotory exploration behavior	1
0	0.106505	2	330	GO:0035690	cellular response to drug	1
0	0.443032	5	12	GO:0035720	intraciliary anterograde transport	1
0	0.0133777	2	204	GO:0035725	sodium ion transmembrane transport	1
0	0.146861	3	8	GO:0035726	common myeloid progenitor cell proliferation	1
0	0.618289	5	26	GO:0035735	intraciliary transport involved in cilium assembly	1
0	0.508376	2	9	GO:0035773	insulin secretion involved in cellular response to glucose stimulus	1
0	0.121308	6	29	GO:0035774	positive regulation of insulin secretion involved in cellular response to glucose stimulus	1
0	0.025065	4	5	GO:0035811	negative regulation of urine volume	1
0	0.0298032	3	22	GO:0035815	positive regulation of renal sodium excretion	1
0	0.143547	4	15	GO:0035845	photoreceptor cell outer segment organization	1
0	0.144221	2	30	GO:0035850	epithelial cell differentiation involved in kidney development	1
0	0.197323	2	31	GO:0035864	response to potassium ion	1
0	0.355206	2	16	GO:0035865	cellular response to potassium ion	1
0	0.53885	4	14	GO:0035873	lactate transmembrane transport	1
0	0.179552	6	37	GO:0035883	enteroendocrine cell differentiation	1
0	0.0803292	3	48	GO:0035902	response to immobilization stress	1
0	0.565011	5	56	GO:0035904	aorta development	1
0	0.689936	2	30	GO:0035909	aorta morphogenesis	1
0	0.153708	3	56	GO:0035914	skeletal muscle cell differentiation	1
0	0.0755388	3	34	GO:0035924	cellular response to vascular endothelial growth factor stimulus	1
[truncated: 6,982 more rows]

## Sheet: MWU_MF_Module_famB_yellow
delta.rank	pval	level	nseqs	term	name	p.adj
0	2.65792e-26	2	1177	GO:0003723	RNA binding	0
0	1.125e-08	3	293	GO:0003729	mRNA binding	0
0	1.68906e-95	2	149	GO:0003735	structural constituent of ribosome	0
0	1.7643e-06	2	23	GO:0003746	translation elongation factor activity	0
0	4.08828e-06	4	634	GO:0004930	G protein-coupled receptor activity	0
0	6.05275e-49	1	628	GO:0005198	structural molecule activity	0
0	7.75026e-07	2	154	GO:0008188	neuropeptide receptor activity	0
0	3.0533e-22	5	74	GO:0019843	rRNA binding	0
0	8.22024e-12	2	9	GO:0070180	large ribosomal subunit rRNA binding	0
0	1.35551e-05	2	10	GO:0050733	RS domain binding	0.0125
0	5.53291e-05	2	22	GO:0055106	ubiquitin-protein transferase regulator activity	0.0230769
0	7.3914e-05	3	40	GO:0036002	pre-mRNA binding	0.0392857
0	0.000113057	2	8	GO:0070181	small ribosomal subunit rRNA binding	0.0529412
0	0.000105098	2	7	GO:0030628	pre-mRNA 3'-splice site binding	0.05625
0	0.000104862	2	19	GO:0008097	5S rRNA binding	0.06
0	0.000149579	2	25	GO:0048027	mRNA 5'-UTR binding	0.0605263
0	0.000147938	2	8	GO:0008036	diuretic hormone receptor activity	0.0638889
0	0.000214183	3	25	GO:0016722	oxidoreductase activity, oxidizing metal ions	0.0833333
0	0.00043125	2	13	GO:0015183	L-aspartate transmembrane transporter activity	0.145455
0	0.00050399	3	72	GO:0000049	tRNA binding	0.152174
0	0.000851182	3	131	GO:0017046	peptide hormone binding	0.258333
0	0.00109364	3	24	GO:0008175	tRNA methyltransferase activity	0.275862
0	0.000982368	3	194	GO:0043021	ribonucleoprotein complex binding	0.294
0	0.00149637	1	1202	GO:0140110	transcription regulator activity	0.327273
0	0.00141841	4	30	GO:0008187	poly-pyrimidine tract binding	0.327419
0	0.00147025	2	24	GO:0004951	cholecystokinin receptor activity	0.33125
0	0.00169193	2	3	GO:0019808	polyamine binding	0.331944
0	0.00137994	4	36	GO:0001223	transcription coactivator binding	0.333333
0	0.00160604	2	4	GO:0003711	transcription elongation regulator activity	0.338235
0	0.00192699	2	53	GO:0008173	RNA methyltransferase activity	0.361842
0	0.0025494	1	12	GO:0031386	protein tag	0.431707
0	0.00251949	4	26	GO:0008484	sulfuric ester hydrolase activity	0.43875
0	0.00277939	1	194	GO:0045182	translation regulator activity	0.452381
0	0.00337315	2	4	GO:0016723	oxidoreductase activity, oxidizing metal ions, NAD or NADP as acceptor	0.491111
0	0.00334865	5	10	GO:0045130	keratan sulfotransferase activity	0.497727
0	0.00393983	2	81	GO:0043022	ribosome binding	0.518
0	0.00380026	3	74	GO:0001221	transcription coregulator binding	0.529787
0	0.00389129	4	7	GO:0005367	myo-inositol:sodium symporter activity	0.534375
0	0.00513305	3	11	GO:0016423	tRNA (guanine) methyltransferase activity	0.591667
0	0.00491763	2	175	GO:0003714	transcription corepressor activity	0.593269
0	0.00550885	2	20	GO:0004568	chitinase activity	0.6
0	0.00512504	2	14	GO:0005412	glucose:sodium symporter activity	0.601887
0	0.00488738	3	16	GO:0003906	DNA-(apurinic or apyrimidinic site) endonuclease activity	0.602941
0	0.00624642	3	133	GO:0099106	ion channel regulator activity	0.603968
0	0.00533844	5	5	GO:0008843	endochitinase activity	0.606364
0	0.00547945	2	5	GO:0003858	3-hydroxybutyrate dehydrogenase activity	0.607143
0	0.00562662	2	6	GO:0004423	iduronate-2-sulfatase activity	0.607759
0	0.00622594	3	55	GO:0001046	core promoter sequence-specific DNA binding	0.612903
0	0.00581804	2	31	GO:0031369	translation initiation factor binding	0.613559
0	0.00620373	2	201	GO:0042562	hormone binding	0.622131
0	0.00799756	2	58	GO:0005402	carbohydrate:cation symporter activity	0.625333
0	0.0066141	2	13	GO:0015450	P-P-bond-hydrolysis-driven protein transmembrane transporter activity	0.626563
0	0.00613118	4	6	GO:0030519	snoRNP binding	0.628333
0	0.00791077	5	27	GO:0017153	sodium:dicarboxylate symporter activity	0.628378
0	0.00770456	2	155	GO:0031072	heat shock protein binding	0.629167
0	0.00782452	5	25	GO:0015556	C4-dicarboxylate transmembrane transporter activity	0.630822
0	0.00710133	2	13	GO:0016842	amidine-lyase activity	0.640152
0	0.00768174	3	32	GO:0016840	carbon-nitrogen lyase activity	0.643571
0	0.00760112	4	585	GO:0046873	metal ion transmembrane transporter activity	0.645652
0	0.00849616	3	19	GO:0017134	fibroblast growth factor binding	0.650658
0	0.00738184	4	52	GO:0042923	neuropeptide binding	0.651493
0	0.00905788	2	235	GO:0022839	ion gated channel activity	0.65625
0	0.00881558	2	42	GO:0004520	endodeoxyribonuclease activity	0.65641
0	0.0089512	2	103	GO:0047485	protein N-terminus binding	0.656962
0	0.00880641	4	4	GO:0016843	amine-lyase activity	0.664935
0	0.0116131	2	12	GO:0035663	Toll-like receptor 2 binding	0.732778
0	0.0111602	4	446	GO:0046982	protein heterodimerization activity	0.737209
0	0.0114466	2	20	GO:0015501	glutamate:sodium symporter activity	0.738068
0	0.011589	4	3	GO:0010348	lithium:proton antiporter activity	0.738764
0	0.0113844	2	8	GO:0003943	N-acetylgalactosamine-4-sulfatase activity	0.740805
0	0.0107255	3	52	GO:1904680	peptide transmembrane transporter activity	0.743976
0	0.0111177	2	79	GO:0015459	potassium channel regulator activity	0.744706
0	0.0111018	2	45	GO:0005246	calcium channel regulator activity	0.753571
0	0.0121193	3	5	GO:0016435	rRNA (guanine) methyltransferase activity	0.756593
0	0.0148173	2	16	GO:0005344	oxygen carrier activity	0.762727
0	0.0147102	2	622	GO:0008134	transcription factor binding	0.763761
0	0.012587	3	3	GO:0015168	glycerol transmembrane transporter activity	0.765591
0	0.0149912	3	179	GO:0015103	inorganic anion transmembrane transporter activity	0.767117
0	0.0128069	6	3	GO:0009019	tRNA (guanine-N1-)-methyltransferase activity	0.771277
0	0.0145779	4	4	GO:0008534	oxidized purine nucleobase lesion DNA N-glycosylase activity	0.77243
0	0.0145779	2	4	GO:0097100	supercoiled DNA binding	0.77243
0	0.0140918	2	252	GO:0003924	GTPase activity	0.777184
0	0.0144073	2	19	GO:0008409	5'-3' exonuclease activity	0.778571
0	0.0130954	2	3	GO:0001587	Gq/11-coupled serotonin receptor activity	0.781579
0	0.0140665	2	37	GO:0005544	calcium-dependent phospholipid binding	0.783333
0	0.0136526	2	494	GO:0003712	transcription coregulator activity	0.783838
0	0.013557	2	29	GO:0140318	protein transporter activity	0.784694
0	0.0138633	2	7	GO:0031699	beta-3 adrenergic receptor binding	0.7885
0	0.0133635	2	8	GO:0033229	cysteine transmembrane transporter activity	0.791667
0	0.0163323	-1	44	GO:0003925	obsolete small monomeric GTPase activity	0.808333
0	0.0160699	3	354	GO:0015631	tubulin binding	0.812054
0	0.0162702	7	15	GO:0008199	ferric iron binding	0.814159
0	0.0176344	2	3	GO:0034038	deoxyhypusine synthase activity	0.838655
0	0.0171854	2	3	GO:0004941	beta2-adrenergic receptor activity	0.840517
0	0.0175514	3	6	GO:0016813	hydrolase activity, acting on carbon-nitrogen (but not peptide) bonds, in linear amidines	0.842373
0	0.0183616	2	3	GO:0004583	dolichyl-phosphate-glucose-glycolipid alpha-glucosyltransferase activity	0.869167
0	0.0191415	2	4	GO:0008420	RNA polymerase II CTD heptapeptide repeat phosphatase activity	0.877823
0	0.0189758	2	277	GO:0015081	sodium ion transmembrane transporter activity	0.878455
0	0.0189224	3	4	GO:0052720	class II DNA-(apurinic or apyrimidinic site) endonuclease activity	0.882787
0	0.018784	2	25	GO:1990825	sequence-specific mRNA binding	0.883471
0	0.0199478	3	82	GO:0019905	syntaxin binding	0.890551
0	0.0201922	2	6	GO:0000702	oxidized base lesion DNA N-glycosylase activity	0.89375
0	0.0199242	4	243	GO:0008017	microtubule binding	0.896429
0	0.0206785	3	19	GO:0000099	sulfur amino acid transmembrane transporter activity	0.896565
0	0.0204395	3	4	GO:0004528	phosphodiesterase I activity	0.89845
0	0.0211433	4	77	GO:0035258	steroid hormone receptor binding	0.90188
0	0.0215073	5	23	GO:0015205	nucleobase transmembrane transporter activity	0.904074
0	0.0214486	2	50	GO:1990756	ubiquitin ligase-substrate adaptor activity	0.908209
0	0.0211093	3	21	GO:0015106	bicarbonate transmembrane transporter activity	0.908333
0	0.0222746	2	15	GO:0008301	DNA binding, bending	0.920073
0	0.0220759	3	3	GO:0061775	cohesin ATPase activity	0.920588
0	0.022658	2	7	GO:0140078	class I DNA-(apurinic or apyrimidinic site) endonuclease activity	0.932971
0	0.0230469	2	4	GO:0015660	formate efflux transmembrane transporter activity	0.942446
0	0.0239218	3	17	GO:0001517	N-acetylglucosamine 6-O-sulfotransferase activity	0.949301
0	0.0241986	2	5	GO:1904067	ascr#2 binding	0.95
0	0.0238265	3	89	GO:0042826	histone deacetylase binding	0.952465
0	0.0236879	3	4	GO:0043273	CTPase activity	0.952482
0	0.0241879	2	25	GO:0031681	G-protein beta-subunit binding	0.955903
0	0.0254789	2	74	GO:0005310	dicarboxylic acid transmembrane transporter activity	0.957285
0	0.0253264	2	6	GO:0015499	formate transmembrane transporter activity	0.957667
0	0.0246164	2	71	GO:0004536	deoxyribonuclease activity	0.960274
0	0.0252415	2	508	GO:0015077	monovalent inorganic cation transmembrane transporter activity	0.962416
0	0.0251452	2	4	GO:0048408	epidermal growth factor binding	0.963514
0	0.0270933	2	54	GO:0070063	RNA polymerase binding	0.996452
0	0.0879535	4	14	GO:0000014	single-stranded DNA endodeoxyribonuclease activity	1
0	0.589286	2	28	GO:0000030	mannosyltransferase activity	1
0	0.0448231	2	121	GO:0000149	SNARE binding	1
0	0.153722	3	9	GO:0000150	recombinase activity	1
0	0.771794	2	50	GO:0000217	DNA secondary structure binding	1
0	0.250507	2	14	GO:0000253	3-keto sterol reductase activity	1
0	0.0944084	2	6	GO:0000268	peroxisome targeting sequence binding	1
0	0.499335	2	259	GO:0000287	magnesium ion binding	1
0	0.398429	3	28	GO:0000400	four-way junction DNA binding	1
0	0.410554	3	7	GO:0000774	adenyl-nucleotide exchange factor activity	1
0	0.076039	2	4	GO:0000822	inositol hexakisphosphate binding	1
0	0.11802	2	22	GO:0000900	translation repressor activity, mRNA regulatory element binding	1
0	0.0411919	5	27	GO:0000979	RNA polymerase II core promoter sequence-specific DNA binding	1
0	0.10778	5	114	GO:0001085	RNA polymerase II transcription factor binding	1
0	0.48115	2	26	GO:0001102	RNA polymerase II activating transcription factor binding	1
0	0.463137	3	30	GO:0001103	RNA polymerase II repressing transcription factor binding	1
0	0.273	-1	8	GO:0001190	obsolete transcriptional activator activity, RNA polymerase II transcription factor binding	1
0	0.206595	-1	9	GO:0001191	obsolete transcriptional repressor activity, RNA polymerase II transcription factor binding	1
0	0.346952	4	28	GO:0001222	transcription corepressor binding	1
0	0.306323	2	11	GO:0001224	RNA polymerase II transcription coregulator binding	1
0	0.226425	5	7	GO:0001226	RNA polymerase II transcription corepressor binding	1
0	0.558907	2	52	GO:0001530	lipopolysaccharide binding	1
0	0.512941	5	17	GO:0001537	N-acetylgalactosamine 4-O-sulfotransferase activity	1
0	0.374957	4	129	GO:0001540	amyloid-beta binding	1
0	0.118329	2	194	GO:0001664	G protein-coupled receptor binding	1
0	0.302763	3	25	GO:0001671	ATPase activator activity	1
0	0.124066	5	8	GO:0001716	L-amino-acid oxidase activity	1
0	0.0619797	2	12	GO:0001758	retinal dehydrogenase activity	1
0	0.487065	4	28	GO:0001784	phosphotyrosine residue binding	1
0	0.209708	2	47	GO:0001786	phosphatidylserine binding	1
0	0.189715	-1	28	GO:0001871	obsolete pattern binding	1
0	0.154605	4	9	GO:0001872	(1->3)-beta-D-glucan binding	1
0	0.389378	2	41	GO:0001965	G-protein alpha-subunit binding	1
0	0.795024	2	30	GO:0001968	fibronectin binding	1
0	0.681128	3	192	GO:0002020	protease binding	1
0	0.508539	2	79	GO:0002039	p53 binding	1
0	0.0905519	2	18	GO:0002162	dystroglycan binding	1
0	0.756107	4	103	GO:0003678	DNA helicase activity	1
0	0.434515	2	578	GO:0003682	chromatin binding	1
0	0.284119	2	69	GO:0003684	damaged DNA binding	1
0	0.445758	2	19	GO:0003688	DNA replication origin binding	1
0	0.564701	2	138	GO:0003697	single-stranded DNA binding	1
0	0.10374	2	333	GO:0003713	transcription coactivator activity	1
0	0.254726	3	63	GO:0003725	double-stranded RNA binding	1
0	0.0482468	2	95	GO:0003727	single-stranded RNA binding	1
0	0.0439575	2	71	GO:0003730	mRNA 3'-UTR binding	1
0	0.528887	2	44	GO:0003743	translation initiation factor activity	1
0	0.0792839	3	115	GO:0003774	motor activity	1
0	0.656286	3	350	GO:0003779	actin binding	1
0	0.0340865	5	28	GO:0003785	actin monomer binding	1
0	0.510348	2	18	GO:0003810	protein-glutamine gamma-glutamyltransferase activity	1
0	0.356981	2	71	GO:0003823	antigen binding	1
0	0.240016	3	16	GO:0003831	beta-N-acetylglucosaminylglycopeptide beta-1,4-galactosyltransferase activity	1
0	0.794329	2	79	GO:0003887	DNA-directed DNA polymerase activity	1
0	0.256724	2	4	GO:0003968	RNA-directed 5'-3' RNA polymerase activity	1
0	0.20294	3	15	GO:0003993	acid phosphatase activity	1
0	0.324236	4	20	GO:0003995	acyl-CoA dehydrogenase activity	1
0	0.22702	2	19	GO:0004000	adenosine deaminase activity	1
0	0.459267	4	10	GO:0004017	adenylate kinase activity	1
0	0.372752	5	6	GO:0004027	alcohol sulfotransferase activity	1
0	0.0766162	4	16	GO:0004032	alditol:NADP+ 1-oxidoreductase activity	1
0	0.465115	4	8	GO:0004061	arylformamidase activity	1
0	0.11852	5	80	GO:0004062	aryl sulfotransferase activity	1
0	0.0279351	4	9	GO:0004064	arylesterase activity	1
0	0.0427588	2	13	GO:0004065	arylsulfatase activity	1
0	0.195655	5	3	GO:0004069	L-aspartate:2-oxoglutarate aminotransferase activity	1
0	0.143035	5	19	GO:0004089	carbonate dehydratase activity	1
0	0.18417	2	18	GO:0004090	carbonyl reductase (NADPH) activity	1
0	0.0879619	2	6	GO:0004099	chitin deacetylase activity	1
0	0.310166	2	13	GO:0004115	3',5'-cyclic-AMP phosphodiesterase activity	1
0	0.134044	2	4	GO:0004118	cGMP-stimulated cyclic-nucleotide phosphodiesterase activity	1
0	0.474504	3	9	GO:0004169	dolichyl-phosphate-mannose-protein mannosyltransferase activity	1
0	0.78846	2	495	GO:0004175	endopeptidase activity	1
0	0.743677	2	59	GO:0004177	aminopeptidase activity	1
0	0.192701	2	51	GO:0004180	carboxypeptidase activity	1
0	0.123999	2	24	GO:0004181	metallocarboxypeptidase activity	1
0	0.473016	2	105	GO:0004197	cysteine-type endopeptidase activity	1
0	0.151621	2	143	GO:0004222	metalloendopeptidase activity	1
0	0.38636	3	27	GO:0004303	estradiol 17-beta-dehydrogenase activity	1
0	0.177877	3	10	GO:0004304	estrone sulfotransferase activity	1
0	0.219333	2	25	GO:0004312	fatty acid synthase activity	1
0	0.133671	5	9	GO:0004316	3-oxoacyl-[acyl-carrier-protein] reductase (NADPH) activity	1
0	0.128601	3	4	GO:0004341	gluconolactonase activity	1
0	0.213513	4	4	GO:0004348	glucosylceramidase activity	1
0	0.029297	4	8	GO:0004359	glutaminase activity	1
0	0.567845	4	57	GO:0004364	glutathione transferase activity	1
0	0.186585	6	4	GO:0004376	glycolipid mannosyltransferase activity	1
0	0.498333	3	182	GO:0004386	helicase activity	1
0	0.180323	2	10	GO:0004427	inorganic diphosphatase activity	1
0	0.200552	2	3	GO:0004483	mRNA (nucleoside-2'-O-)-methyltransferase activity	1
0	0.707181	3	334	GO:0004518	nuclease activity	1
0	0.134513	2	212	GO:0004519	endonuclease activity	1
0	0.223346	2	107	GO:0004521	endoribonuclease activity	1
0	0.133492	2	104	GO:0004527	exonuclease activity	1
0	0.630996	2	17	GO:0004535	poly(A)-specific ribonuclease activity	1
0	0.530634	2	160	GO:0004540	ribonuclease activity	1
0	0.136752	2	11	GO:0004549	tRNA-specific ribonuclease activity	1
0	0.570935	3	13	GO:0004550	nucleoside diphosphate kinase activity	1
0	0.0985598	2	12	GO:0004551	nucleotide diphosphatase activity	1
0	0.122413	3	201	GO:0004553	hydrolase activity, hydrolyzing O-glycosyl compounds	1
0	0.111038	2	23	GO:0004563	beta-N-acetylhexosaminidase activity	1
0	0.124768	3	9	GO:0004596	peptide alpha-N-acetyltransferase activity	1
0	0.620355	2	42	GO:0004602	glutathione peroxidase activity	1
0	0.344866	2	84	GO:0004620	phospholipase activity	1
0	0.588229	3	20	GO:0004622	lysophospholipase activity	1
0	0.231507	5	41	GO:0004623	phospholipase A2 activity	1
0	0.331434	2	5	GO:0004649	poly(ADP-ribose) glycohydrolase activity	1
0	0.5024	2	21	GO:0004653	polypeptide N-acetylgalactosaminyltransferase activity	1
0	0.545121	4	15	GO:0004659	prenyltransferase activity	1
0	0.325837	2	15	GO:0004667	prostaglandin-D synthase activity	1
0	0.724915	2	340	GO:0004674	protein serine/threonine kinase activity	1
0	0.299987	3	6	GO:0004687	myosin light chain kinase activity	1
0	0.798126	5	21	GO:0004709	MAP kinase kinase kinase activity	1
0	0.412371	4	42	GO:0004712	protein serine/threonine/tyrosine kinase activity	1
0	0.687876	2	132	GO:0004713	protein tyrosine kinase activity	1
0	0.402902	5	35	GO:0004715	non-membrane spanning protein tyrosine kinase activity	1
0	0.322999	4	150	GO:0004721	phosphoprotein phosphatase activity	1
0	0.197096	2	75	GO:0004722	protein serine/threonine phosphatase activity	1
0	0.606842	2	84	GO:0004725	protein tyrosine phosphatase activity	1
0	0.180406	2	52	GO:0004745	retinol dehydrogenase activity	1
0	0.787585	5	34	GO:0004771	sterol esterase activity	1
0	0.620717	3	13	GO:0004791	thioredoxin-disulfide reductase activity	1
0	0.207268	5	40	GO:0004806	triglyceride lipase activity	1
0	0.053158	3	4	GO:0004814	arginine-tRNA ligase activity	1
0	0.284939	3	5	GO:0004826	phenylalanine-tRNA ligase activity	1
0	0.0362498	2	455	GO:0004857	enzyme inhibitor activity	1
0	0.106287	5	8	GO:0004861	cyclin-dependent protein serine/threonine kinase inhibitor activity	1
0	0.0338613	2	112	GO:0004867	serine-type endopeptidase inhibitor activity	1
0	0.157653	2	4	GO:0004873	asialoglycoprotein receptor activity	1
0	0.0798806	2	9	GO:0004890	GABA-A receptor activity	1
0	0.28432	2	23	GO:0004935	adrenergic receptor activity	1
0	0.0512469	4	5	GO:0004939	beta-adrenergic receptor activity	1
0	0.0426185	3	5	GO:0004946	bombesin receptor activity	1
0	0.486551	2	11	GO:0004952	dopamine neurotransmitter receptor activity	1
0	0.193805	2	5	GO:0004965	G protein-coupled GABA receptor activity	1
0	0.343508	2	8	GO:0004966	galanin receptor activity	1
0	0.526758	2	24	GO:0004970	ionotropic glutamate receptor activity	1
0	0.26083	2	7	GO:0004971	AMPA glutamate receptor activity	1
0	0.043477	2	29	GO:0004983	neuropeptide Y receptor activity	1
0	0.317816	2	12	GO:0004985	opioid receptor activity	1
0	0.155736	3	10	GO:0004989	octopamine receptor activity	1
0	0.15108	6	11	GO:0004995	tachykinin receptor activity	1
0	0.214908	5	12	GO:0004997	thyrotropin-releasing hormone receptor activity	1
0	0.0993705	2	21	GO:0005000	vasopressin receptor activity	1
0	0.183684	2	10	GO:0005007	fibroblast growth factor-activated receptor activity	1
0	0.616267	2	13	GO:0005030	neurotrophin receptor activity	1
0	0.225381	2	70	GO:0005044	scavenger receptor activity	1
0	0.0465429	4	48	GO:0005048	signal sequence binding	1
0	0.265002	4	7	GO:0005078	MAP-kinase scaffold activity	1
0	0.399794	5	64	GO:0005080	protein kinase C binding	1
0	0.211747	3	163	GO:0005085	guanyl-nucleotide exchange factor activity	1
0	0.0598799	3	15	GO:0005092	GDP-dissociation inhibitor activity	1
0	0.53571	3	19	GO:0005095	GTPase inhibitor activity	1
0	0.364609	3	159	GO:0005096	GTPase activator activity	1
0	0.915845	2	1345	GO:0005102	signaling receptor binding	1
0	0.731061	3	34	GO:0005109	frizzled binding	1
0	0.598206	2	56	GO:0005112	Notch binding	1
0	0.221359	2	16	GO:0005113	patched binding	1
0	0.293854	2	30	GO:0005123	death receptor binding	1
0	0.19203	2	72	GO:0005125	cytokine activity	1
0	0.225487	2	135	GO:0005126	cytokine receptor binding	1
0	0.0598142	3	5	GO:0005131	growth hormone receptor binding	1
0	0.262586	5	11	GO:0005149	interleukin-1 receptor binding	1
0	0.272184	2	4	GO:0005152	interleukin-1 receptor antagonist activity	1
0	0.854949	2	31	GO:0005154	epidermal growth factor receptor binding	1
0	0.381321	3	21	GO:0005160	transforming growth factor beta receptor binding	1
0	0.123099	2	31	GO:0005164	tumor necrosis factor receptor binding	1
0	0.725562	2	145	GO:0005178	integrin binding	1
0	0.191156	5	27	GO:0005179	hormone activity	1
0	0.11862	2	7	GO:0005186	pheromone activity	1
0	0.100944	2	120	GO:0005200	structural constituent of cytoskeleton	1
0	0.449275	2	122	GO:0005201	extracellular matrix structural constituent	1
0	0.427939	2	31	GO:0005212	structural constituent of eye lens	1
0	0.233721	2	41	GO:0005217	intracellular ligand-gated ion channel activity	1
0	0.220513	2	40	GO:0005234	extracellularly glutamate-gated ion channel activity	1
0	0.0439071	4	17	GO:0005242	inward rectifier potassium channel activity	1
0	0.303261	3	34	GO:0005245	voltage-gated calcium channel activity	1
0	0.143902	2	17	GO:0005248	voltage-gated sodium channel activity	1
0	0.137664	5	92	GO:0005249	voltage-gated potassium channel activity	1
0	0.40398	2	44	GO:0005251	delayed rectifier potassium channel activity	1
0	0.0877678	5	66	GO:0005272	sodium channel activity	1
0	0.545801	7	10	GO:0005307	choline:sodium symporter activity	1
0	0.785139	5	83	GO:0005308	creatine transmembrane transporter activity	1
0	0.050192	2	13	GO:0005314	high-affinity glutamate transmembrane transporter activity	1
0	0.363476	3	6	GO:0005315	inorganic phosphate transmembrane transporter activity	1
0	0.563108	2	176	GO:0005319	lipid transporter activity	1
0	0.0437283	2	84	GO:0005326	neurotransmitter transmembrane transporter activity	1
0	0.677909	4	30	GO:0005328	neurotransmitter:sodium symporter activity	1
0	0.391758	6	10	GO:0005330	dopamine:sodium symporter activity	1
0	0.0775132	2	101	GO:0005343	organic acid:sodium symporter activity	1
0	0.405861	3	25	GO:0005351	carbohydrate:proton symporter activity	1
0	0.39385	3	9	GO:0005354	galactose transmembrane transporter activity	1
0	0.318859	2	37	GO:0005385	zinc ion transmembrane transporter activity	1
0	0.536072	2	24	GO:0005436	sodium:phosphate symporter activity	1
0	0.243717	5	23	GO:0005451	monovalent cation:proton antiporter activity	1
0	0.138119	2	18	GO:0005452	inorganic anion exchanger activity	1
0	0.22851	2	25	GO:0005484	SNAP receptor activity	1
0	0.615624	2	134	GO:0005496	steroid binding	1
0	0.486801	2	10	GO:0005502	11-cis retinal binding	1
0	0.780043	4	59	GO:0005504	fatty acid binding	1
0	0.455268	4	306	GO:0005506	iron ion binding	1
0	0.194029	4	126	GO:0005507	copper ion binding	1
0	0.503084	3	920	GO:0005509	calcium ion binding	1
0	0.127456	2	194	GO:0005516	calmodulin binding	1
0	0.597983	3	93	GO:0005518	collagen binding	1
0	0.037045	3	17	GO:0005520	insulin-like growth factor binding	1
0	0.594304	2	14	GO:0005521	lamin binding	1
0	0.811911	2	1458	GO:0005524	ATP binding	1
0	0.319472	2	9	GO:0005534	galactose binding	1
0	0.511812	2	14	GO:0005536	glucose binding	1
0	0.310855	2	93	GO:0005537	mannose binding	1
0	0.222984	2	259	GO:0005539	glycosaminoglycan binding	1
0	0.637736	2	70	GO:0005540	hyaluronic acid binding	1
0	0.213314	3	32	GO:0005542	folic acid binding	1
0	0.441597	3	354	GO:0005543	phospholipid binding	1
0	0.508146	4	37	GO:0005547	phosphatidylinositol-3,4,5-trisphosphate binding	1
0	0.561795	3	59	GO:0005548	phospholipid transporter activity	1
0	0.633178	2	69	GO:0008013	beta-catenin binding	1
0	0.630964	2	16	GO:0008020	G protein-coupled photoreceptor activity	1
0	0.484516	2	171	GO:0008022	protein C-terminus binding	1
0	0.0657972	5	192	GO:0008028	monocarboxylic acid transmembrane transporter activity	1
0	0.453772	2	433	GO:0008047	enzyme activator activity	1
0	0.0584288	2	71	GO:0008061	chitin binding	1
0	0.741108	3	39	GO:0008066	glutamate receptor activity	1
0	0.0694808	2	75	GO:0008081	phosphoric diester hydrolase activity	1
0	0.114439	2	37	GO:0008083	growth factor activity	1
0	0.063521	2	938	GO:0008092	cytoskeletal protein binding	1
0	0.333866	3	40	GO:0008093	cytoskeletal anchor activity	1
0	0.569748	2	77	GO:0008094	DNA-dependent ATPase activity	1
0	0.109231	2	6	GO:0008119	thiopurine S-methyltransferase activity	1
0	0.0267332	2	23	GO:0008131	primary amine oxidase activity	1
0	0.0296292	6	22	GO:0008137	NADH dehydrogenase (ubiquinone) activity	1
0	0.208117	2	39	GO:0008138	protein tyrosine/serine/threonine phosphatase activity	1
0	0.053016	5	20	GO:0008142	oxysterol binding	1
0	0.283955	2	20	GO:0008143	poly(A) binding	1
0	0.556799	2	586	GO:0008144	drug binding	1
0	0.761954	2	32	GO:0008157	protein phosphatase 1 binding	1
0	0.145899	2	17	GO:0008169	C-methyltransferase activity	1
0	0.424532	2	99	GO:0008170	N-methyltransferase activity	1
0	0.306222	5	29	GO:0008171	O-methyltransferase activity	1
0	0.150211	5	24	GO:0008172	S-methyltransferase activity	1
0	0.509013	2	10	GO:0008174	mRNA methyltransferase activity	1
0	0.205392	3	29	GO:0008179	adenylate cyclase binding	1
0	0.0316478	3	30	GO:0008191	metalloendopeptidase inhibitor activity	1
0	0.947857	4	231	GO:0008194	UDP-glycosyltransferase activity	1
0	0.481327	2	33	GO:0008198	ferrous iron binding	1
0	0.0337226	3	131	GO:0008201	heparin binding	1
0	0.0927828	2	67	GO:0008227	G protein-coupled amine receptor activity	1
0	0.565435	2	714	GO:0008233	peptidase activity	1
0	0.274564	2	163	GO:0008234	cysteine-type peptidase activity	1
0	0.434337	2	77	GO:0008235	metalloexopeptidase activity	1
0	0.133881	2	226	GO:0008237	metallopeptidase activity	1
0	0.650365	3	137	GO:0008238	exopeptidase activity	1
0	0.0491596	2	6	GO:0008261	allatostatin receptor activity	1
0	0.223382	2	21	GO:0008266	poly(U) RNA binding	1
0	0.277624	6	1177	GO:0008270	zinc ion binding	1
0	0.0829439	2	7	GO:0008271	secondary active sulfate transmembrane transporter activity	1
0	0.553871	2	78	GO:0008276	protein methyltransferase activity	1
0	0.800882	2	742	GO:0008289	lipid binding	1
0	0.106258	2	43	GO:0008307	structural constituent of muscle	1
0	0.372309	2	7	GO:0008312	7S RNA binding	1
0	0.389989	3	17	GO:0008327	methyl-CpG binding	1
0	0.214456	6	3	GO:0008332	low voltage-gated calcium channel activity	1
0	0.421867	2	35	GO:0008374	O-acyltransferase activity	1
0	0.640772	5	85	GO:0008375	acetylglucosaminyltransferase activity	1
0	0.551513	2	39	GO:0008376	acetylgalactosaminyltransferase activity	1
0	0.251273	4	6	GO:0008381	mechanosensitive ion channel activity	1
0	0.805815	2	103	GO:0008395	steroid hydroxylase activity	1
0	0.434908	2	77	GO:0008408	3'-5' exonuclease activity	1
0	0.24006	2	68	GO:0008417	fucosyltransferase activity	1
0	0.395419	3	9	GO:0008422	beta-glucosidase activity	1
0	0.250279	2	10	GO:0008447	L-ascorbate oxidase activity	1
0	0.047953	6	7	GO:0008459	chondroitin 6-sulfotransferase activity	1
0	0.422543	2	7	GO:0008465	glycerate dehydrogenase activity	1
0	0.0351445	2	4	GO:0008479	queuine tRNA-ribosyltransferase activity	1
0	0.210849	2	10	GO:0008502	melatonin receptor activity	1
0	0.06688	2	792	GO:0008509	anion transmembrane transporter activity	1
0	0.492601	2	11	GO:0008513	secondary active organic cation transmembrane transporter activity	1
0	0.380457	4	462	GO:0008514	organic anion transmembrane transporter activity	1
0	0.244058	3	39	GO:0008519	ammonium transmembrane transporter activity	1
0	0.0619223	3	7	GO:0008526	phosphatidylinositol transfer activity	1
0	0.0552124	2	8	GO:0008532	N-acetyllactosaminide beta-1,3-N-acetylglucosaminyltransferase activity	1
0	0.115662	-1	79	GO:0008565	obsolete protein transporter activity	1
0	0.133194	2	3	GO:0008579	JUN kinase phosphatase activity	1
0	0.236491	4	16	GO:0008603	cAMP-dependent protein kinase regulator activity	1
0	0.2488	4	5	GO:0008607	phosphorylase kinase regulator activity	1
0	0.178128	2	189	GO:0008757	S-adenosylmethionine-dependent methyltransferase activity	1
0	0.298068	3	6	GO:0008800	beta-lactamase activity	1
0	0.493396	3	13	GO:0008802	betaine-aldehyde dehydrogenase activity	1
0	0.272788	4	5	GO:0008806	carboxymethylenebutenolidase activity	1
0	0.318175	2	25	GO:0008812	choline dehydrogenase activity	1
0	0.251547	3	16	GO:0008970	phospholipase A1 activity	1
0	0.0560735	3	125	GO:0009055	electron transfer activity	1
0	0.251416	4	15	GO:0009374	biotin binding	1
0	0.0552319	2	4	GO:0009383	rRNA (cytosine-C5-)-methyltransferase activity	1
0	0.500489	2	40	GO:0009881	photoreceptor activity	1
0	0.137834	2	11	GO:0009982	pseudouridine synthase activity	1
0	0.506021	4	18	GO:0010314	phosphatidylinositol-5-phosphate binding	1
0	0.383715	3	9	GO:0010484	H3 histone acetyltransferase activity	1
0	0.145377	3	14	GO:0010485	H4 histone acetyltransferase activity	1
0	0.031803	3	5	GO:0010698	acetyltransferase activator activity	1
0	0.216944	2	3	GO:0010856	adenylate cyclase activator activity	1
0	0.162086	2	3	GO:0010945	CoA pyrophosphatase activity	1
0	0.377538	5	46	GO:0015020	glucuronosyltransferase activity	1
0	0.730245	2	40	GO:0015026	coreceptor activity	1
0	0.134615	5	19	GO:0015035	protein disulfide oxidoreductase activity	1
0	0.465551	4	43	GO:0015036	disulfide oxidoreductase activity	1
0	0.689385	5	16	GO:0015037	peptide disulfide oxidoreductase activity	1
0	0.0359045	2	12	GO:0015054	gastrin receptor activity	1
0	0.64352	3	138	GO:0015078	proton transmembrane transporter activity	1
0	0.114026	2	110	GO:0015101	organic cation transmembrane transporter activity	1
0	0.11223	2	12	GO:0015111	iodide transmembrane transporter activity	1
0	0.396428	2	18	GO:0015114	phosphate ion transmembrane transporter activity	1
0	0.62454	2	14	GO:0015125	bile acid transmembrane transporter activity	1
0	0.593998	2	17	GO:0015129	lactate transmembrane transporter activity	1
0	0.0999147	3	12	GO:0015139	alpha-ketoglutarate transmembrane transporter activity	1
0	0.104478	3	13	GO:0015141	succinate transmembrane transporter activity	1
0	0.471191	5	11	GO:0015143	urate transmembrane transporter activity	1
0	0.175026	2	133	GO:0015171	amino acid transmembrane transporter activity	1
0	0.577847	2	11	GO:0015174	basic amino acid transmembrane transporter activity	1
0	0.0909706	3	71	GO:0015175	neutral amino acid transmembrane transporter activity	1
0	0.106879	2	93	GO:0015179	L-amino acid transmembrane transporter activity	1
0	0.0520393	2	10	GO:0015184	L-cystine transmembrane transporter activity	1
0	0.566988	2	39	GO:0015187	glycine transmembrane transporter activity	1
0	0.0674503	2	16	GO:0015193	L-proline transmembrane transporter activity	1
0	0.356813	4	16	GO:0015203	polyamine transmembrane transporter activity	1
0	0.470748	3	8	GO:0015204	urea transmembrane transporter activity	1
0	0.707437	5	16	GO:0015220	choline transmembrane transporter activity	1
0	0.397429	2	7	GO:0015225	biotin transmembrane transporter activity	1
0	0.381803	3	6	GO:0015234	thiamine transmembrane transporter activity	1
0	0.0930987	2	43	GO:0015245	fatty acid transmembrane transporter activity	1
0	0.161002	2	37	GO:0015271	outward rectifier potassium channel activity	1
0	0.337589	3	16	GO:0015277	kainate selective glutamate receptor activity	1
0	0.36572	4	28	GO:0015278	calcium-release channel activity	1
0	0.3998	4	7	GO:0015279	store-operated calcium channel activity	1
0	0.16112	2	31	GO:0015280	ligand-gated sodium channel activity	1
0	0.128727	2	3	GO:0015288	porin activity	1
0	0.661358	2	63	GO:0015292	uniporter activity	1
0	0.0611483	4	369	GO:0015293	symporter activity	1
0	0.60453	5	50	GO:0015295	solute:proton symporter activity	1
0	0.546866	3	19	GO:0015296	anion:cation symporter activity	1
0	0.737314	4	116	GO:0015297	antiporter activity	1
0	0.395667	2	31	GO:0015299	solute:proton antiporter activity	1
0	0.262415	3	4	GO:0015319	sodium:inorganic phosphate symporter activity	1
0	0.161955	2	23	GO:0015347	sodium-independent organic anion transmembrane transporter activity	1
0	0.157243	4	17	GO:0015349	thyroid hormone transmembrane transporter activity	1
0	0.661497	2	21	GO:0015350	methotrexate transmembrane transporter activity	1
0	0.137496	5	11	GO:0015385	sodium:proton antiporter activity	1
0	0.674377	3	16	GO:0015386	potassium:proton antiporter activity	1
0	0.445602	2	89	GO:0015464	acetylcholine receptor activity	1
0	0.040119	7	3	GO:0015467	G-protein activated inward rectifier potassium channel activity	1
0	0.50998	2	9	GO:0015489	putrescine transmembrane transporter activity	1
0	0.236742	3	8	GO:0015538	sialic acid:proton symporter activity	1
0	0.118979	2	28	GO:0015562	efflux transmembrane transporter activity	1
0	0.727522	3	31	GO:0015605	organophosphate ester transmembrane transporter activity	1
0	0.211582	2	11	GO:0015606	spermidine transmembrane transporter activity	1
0	0.275616	3	43	GO:0015645	fatty acid ligase activity	1
0	0.451897	2	29	GO:0015926	glucosidase activity	1
0	0.166412	4	41	GO:0015929	hexosaminidase activity	1
0	0.49895	3	57	GO:0015932	nucleobase-containing compound transmembrane transporter activity	1
0	0.0821566	3	16	GO:0016018	cyclosporin A binding	1
0	0.0810364	3	13	GO:0016151	nickel cation binding	1
0	0.112748	3	13	GO:0016175	superoxide-generating NAD(P)H oxidase activity	1
0	0.301881	2	5	GO:0016207	4-coumarate-CoA ligase activity	1
0	0.302018	2	18	GO:0016208	AMP binding	1
0	0.704396	1	129	GO:0016209	antioxidant activity	1
0	0.0852188	2	200	GO:0016247	channel regulator activity	1
0	0.0910961	2	19	GO:0016251	RNA polymerase II general transcription initiation factor activity	1
0	0.140032	4	15	GO:0016263	glycoprotein-N-acetylgalactosamine 3-beta-galactosyltransferase activity	1
0	0.0341992	2	4	GO:0016275	[cytochrome c]-arginine N-methyltransferase activity	1
0	0.72381	2	30	GO:0016290	palmitoyl-CoA hydrolase activity	1
0	0.700086	2	130	GO:0016298	lipase activity	1
0	0.0735445	2	4	GO:0016300	tRNA (uracil) methyltransferase activity	1
0	0.376257	6	6	GO:0016406	carnitine O-acyltransferase activity	1
0	0.147159	2	39	GO:0016409	palmitoyltransferase activity	1
0	0.0651818	2	75	GO:0016410	N-acyltransferase activity	1
0	0.0765026	5	6	GO:0016434	rRNA (cytosine) methyltransferase activity	1
0	0.237288	2	4	GO:0016436	rRNA (uridine) methyltransferase activity	1
0	0.839473	2	1285	GO:0016491	oxidoreductase activity	1
0	0.238647	2	4	GO:0016497	substance K receptor activity	1
0	0.273583	2	35	GO:0016499	orexin receptor activity	1
0	0.282854	2	35	GO:0016500	protein-hormone receptor activity	1
0	0.545589	2	59	GO:0016504	peptidase activator activity	1
0	0.164579	2	11	GO:0016530	metallochaperone activity	1
0	0.0787837	2	6	GO:0016531	copper chaperone activity	1
0	0.0444334	2	3	GO:0016532	superoxide dismutase copper chaperone activity	1
0	0.0815755	4	25	GO:0016538	cyclin-dependent protein serine/threonine kinase regulator activity	1
0	0.285387	2	37	GO:0016594	glycine binding	1
0	0.278454	2	39	GO:0016595	glutamate binding	1
0	0.500335	5	101	GO:0016597	amino acid binding	1
0	0.219025	2	61	GO:0016620	oxidoreductase activity, acting on the aldehyde or oxo group of donors, NAD or NADP as acceptor	1
0	0.429572	3	77	GO:0016627	oxidoreductase activity, acting on the CH-CH group of donors	1
0	0.622722	2	38	GO:0016628	oxidoreductase activity, acting on the CH-CH group of donors, NAD or NADP as acceptor	1
0	0.186686	3	42	GO:0016645	oxidoreductase activity, acting on the CH-NH group of donors	1
0	0.11802	2	22	GO:0016646	oxidoreductase activity, acting on the CH-NH group of donors, NAD or NADP as acceptor	1
0	0.162185	3	133	GO:0016651	oxidoreductase activity, acting on NAD(P)H	1
0	0.480925	2	70	GO:0016667	oxidoreductase activity, acting on a sulfur group of donors	1
0	0.832194	2	27	GO:0016668	oxidoreductase activity, acting on a sulfur group of donors, NAD(P) as acceptor	1
0	0.329394	3	10	GO:0016670	oxidoreductase activity, acting on a sulfur group of donors, oxygen as acceptor	1
0	0.175506	4	11	GO:0016671	oxidoreductase activity, acting on a sulfur group of donors, disulfide as acceptor	1
0	0.044181	3	18	GO:0016675	oxidoreductase activity, acting on a heme group of donors	1
0	0.370642	2	30	GO:0016679	oxidoreductase activity, acting on diphenols and related substances as donors	1
0	0.264078	4	17	GO:0016682	oxidoreductase activity, acting on diphenols and related substances as donors, oxygen as acceptor	1
0	0.818179	2	59	GO:0016706	2-oxoglutarate-dependent dioxygenase activity	1
0	0.580181	4	75	GO:0016709	oxidoreductase activity, acting on paired donors, with incorporation or reduction of molecular oxygen, NAD(P)H as one donor, and incorporation of one atom of oxygen	1
0	0.299371	2	5	GO:0016711	flavonoid 3'-monooxygenase activity	1
0	0.393749	2	19	GO:0016713	oxidoreductase activity, acting on paired donors, with incorporation or reduction of molecular oxygen, reduced iron-sulfur protein as one donor, and incorporation of one atom of oxygen	1
0	0.455833	4	9	GO:0016717	oxidoreductase activity, acting on paired donors, with oxidation of a pair of donors resulting in the reduction of molecular oxygen to two molecules of water	1
0	0.182501	2	88	GO:0016725	oxidoreductase activity, acting on CH or CH2 groups	1
0	0.590038	3	28	GO:0016755	transferase activity, transferring amino-acyl groups	1
0	0.735614	2	100	GO:0016763	transferase activity, transferring pentosyl groups	1
0	0.248736	3	95	GO:0016765	transferase activity, transferring alkyl or aryl (other than methyl) groups	1
0	0.880714	3	958	GO:0016772	transferase activity, transferring phosphorus-containing groups	1
0	0.732139	2	36	GO:0016776	phosphotransferase activity, phosphate group as acceptor	1
0	0.613821	2	258	GO:0016779	nucleotidyltransferase activity	1
0	0.691228	2	887	GO:0016788	hydrolase activity, acting on ester bonds	1
0	0.350844	4	63	GO:0016790	thiolester hydrolase activity	1
0	0.193116	2	236	GO:0016791	phosphatase activity	1
0	0.271	2	68	GO:0016796	exonuclease activity, active with either ribo- or deoxyribonucleic acids and producing 5'-phosphomonoesters	1
0	0.468719	2	309	GO:0016798	hydrolase activity, acting on glycosyl bonds	1
0	0.263646	4	109	GO:0016799	hydrolase activity, hydrolyzing N-glycosyl compounds	1
0	0.276652	5	32	GO:0016805	dipeptidase activity	1
0	0.274125	2	164	GO:0016810	hydrolase activity, acting on carbon-nitrogen (but not peptide) bonds	1
0	0.53143	2	108	GO:0016811	hydrolase activity, acting on carbon-nitrogen (but not peptide) bonds, in linear amides	1
0	0.207336	2	22	GO:0016812	hydrolase activity, acting on carbon-nitrogen (but not peptide) bonds, in cyclic amides	1
0	0.0399922	2	298	GO:0016829	lyase activity	1
0	0.230113	3	81	GO:0016830	carbon-carbon lyase activity	1
0	0.186461	2	43	GO:0016831	carboxy-lyase activity	1
0	0.063672	2	9	GO:0016833	oxo-acid-lyase activity	1
0	0.460576	3	19	GO:0016846	carbon-sulfur lyase activity	1
0	0.308278	2	194	GO:0016853	isomerase activity	1
0	0.909558	3	73	GO:0016860	intramolecular oxidoreductase activity	1
0	0.199195	2	25	GO:0016866	intramolecular transferase activity	1
0	0.463509	2	216	GO:0016874	ligase activity	1
0	0.31785	3	57	GO:0016879	ligase activity, forming carbon-nitrogen bonds	1
0	0.159533	4	29	GO:0016881	acid-amino acid ligase activity	1
0	0.489618	2	568	GO:0016887	ATPase activity	1
0	0.0411701	3	18	GO:0016888	endodeoxyribonuclease activity, producing 5'-phosphomonoesters	1
0	0.111179	3	8	GO:0016892	endoribonuclease activity, producing 3'-phosphomonoesters	1
0	0.167134	2	16	GO:0016894	endonuclease activity, active with either ribo- or deoxyribonucleic acids and producing 3'-phosphomonoesters	1
0	0.392537	3	87	GO:0016903	oxidoreductase activity, acting on the aldehyde or oxo group of donors	1
0	0.153836	5	10	GO:0016907	G protein-coupled acetylcholine receptor activity	1
0	0.084009	3	14	GO:0016917	GABA receptor activity	1
0	0.395623	3	29	GO:0016918	retinal binding	1
0	0.0614121	2	6	GO:0016929	SUMO-specific protease activity	1
0	0.23908	2	30	GO:0016941	natriuretic peptide receptor activity	1
0	0.230113	2	6	GO:0016972	thiol oxidase activity	1
0	0.275254	2	51	GO:0017018	myosin phosphatase activity	1
0	0.0379119	3	125	GO:0017022	myosin binding	1
0	0.230035	2	28	GO:0017025	TBP-class protein binding	1
0	0.234484	6	14	GO:0017060	3-galactosyl-N-acetylglucosaminide 4-alpha-L-fucosyltransferase activity	1
0	0.518145	3	52	GO:0017069	snRNA binding	1
0	0.663309	2	15	GO:0017070	U6 snRNA binding	1
0	0.0862152	4	20	GO:0017075	syntaxin-1 binding	1
0	0.156069	3	21	GO:0017083	4-galactosyl-N-acetylglucosaminide 3-alpha-L-fucosyltransferase activity	1
0	0.329611	2	22	GO:0017110	nucleoside-diphosphatase activity	1
0	0.525908	3	108	GO:0017124	SH3 domain binding	1
0	0.723178	2	18	GO:0017128	phospholipid scramblase activity	1
0	0.411549	2	33	GO:0017147	Wnt-protein binding	1
0	0.148643	2	6	GO:0017150	tRNA dihydrouridine synthase activity	1
0	0.364005	2	13	GO:0017151	DEAD/H-box RNA helicase binding	1
0	0.0740118	3	12	GO:0017166	vinculin binding	1
0	0.116971	2	31	GO:0018024	histone-lysine N-methyltransferase activity	1
0	0.257372	5	17	GO:0018392	glycoprotein 3-alpha-L-fucosyltransferase activity	1
0	0.239729	5	7	GO:0018820	cyanamide hydratase activity	1
0	0.145695	3	67	GO:0019003	GDP binding	1
0	0.0374637	2	16	GO:0019104	DNA N-glycosylase activity	1
0	0.225975	5	5	GO:0019166	trans-2-enoyl-CoA reductase (NADPH) activity	1
0	0.710077	5	19	GO:0019200	carbohydrate kinase activity	1
0	0.149657	3	10	GO:0019202	amino acid kinase activity	1
0	0.780907	3	41	GO:0019205	nucleobase-containing compound kinase activity	1
0	0.273929	2	53	GO:0019213	deacetylase activity	1
0	0.489218	3	10	GO:0019215	intermediate filament binding	1
0	0.303695	2	15	GO:0019534	toxin transmembrane transporter activity	1
0	0.0671024	3	63	GO:0019783	ubiquitin-like protein-specific protease activity	1
0	0.0857453	4	24	GO:0019788	NEDD8 transferase activity	1
0	0.197383	2	48	GO:0019789	SUMO transferase activity	1
0	0.161364	2	71	GO:0019825	oxygen binding	1
0	0.502833	2	33	GO:0019829	ATPase-coupled cation transmembrane transporter activity	1
0	0.0981526	2	106	GO:0019838	growth factor binding	1
0	0.691219	3	17	GO:0019841	retinol binding	1
0	0.663714	2	236	GO:0019842	vitamin binding	1
0	0.0666465	2	10	GO:0019855	calcium channel inhibitor activity	1
0	0.0336137	4	4	GO:0019869	chloride channel inhibitor activity	1
0	0.229884	2	23	GO:0019870	potassium channel inhibitor activity	1
0	0.887519	3	49	GO:0019894	kinesin binding	1
0	0.832403	2	819	GO:0019904	protein domain specific binding	1
0	0.933456	2	67	GO:0019955	cytokine binding	1
0	0.423046	3	7	GO:0019966	interleukin-1 binding	1
0	0.301768	2	26	GO:0022821	potassium ion antiporter activity	1
0	0.465202	4	20	GO:0022829	wide pore channel activity	1
0	0.481561	2	174	GO:0022848	acetylcholine-gated cation-selective channel activity	1
0	0.124347	2	7	GO:0022850	serotonin-gated cation-selective channel activity	1
0	0.224716	3	415	GO:0022853	active ion transmembrane transporter activity	1
0	0.115108	3	47	GO:0030020	extracellular matrix structural constituent conferring tensile strength	1
0	0.568999	6	115	GO:0030145	manganese ion binding	1
0	0.266986	3	4	GO:0030158	protein xylosyltransferase activity	1
0	0.123557	2	149	GO:0030165	PDZ domain binding	1
0	0.162378	2	1126	GO:0030234	enzyme regulator activity	1
0	0.510538	2	630	GO:0030246	carbohydrate binding	1
0	0.135664	2	68	GO:0030247	polysaccharide binding	1
0	0.10226	2	67	GO:0030276	clathrin binding	1
0	0.373259	2	33	GO:0030291	protein serine/threonine kinase inhibitor activity	1
0	0.472902	2	33	GO:0030296	protein tyrosine kinase activator activity	1
0	0.404152	2	19	GO:0030297	transmembrane receptor protein tyrosine kinase activator activity	1
0	0.0383808	2	42	GO:0030331	estrogen receptor binding	1
0	0.0305388	2	4	GO:0030348	syntaxin-3 binding	1
0	0.195361	2	98	GO:0030371	translation repressor activity	1
0	0.116647	3	45	GO:0030374	nuclear receptor coactivator activity	1
0	0.0728285	3	9	GO:0030492	hemoglobin binding	1
0	0.17496	3	23	GO:0030506	ankyrin binding	1
0	0.178109	3	64	GO:0030507	spectrin binding	1
0	0.128558	2	33	GO:0030515	snoRNA binding	1
0	0.323379	2	19	GO:0030527	structural constituent of chromatin	1
0	0.0383954	2	69	GO:0030544	Hsp70 protein binding	1
0	0.6023	2	12	GO:0030547	receptor inhibitor activity	1
0	0.0709866	3	54	GO:0030551	cyclic nucleotide binding	1
0	0.0316189	3	38	GO:0030552	cAMP binding	1
0	0.295974	3	16	GO:0030553	cGMP binding	1
0	0.143946	2	9	GO:0030619	U1 snRNA binding	1
0	0.163435	2	11	GO:0030620	U2 snRNA binding	1
0	0.559742	6	11	GO:0030621	U4 snRNA binding	1
0	0.602154	2	21	GO:0030742	GTP-dependent protein binding	1
0	0.242734	3	15	GO:0030983	mismatched DNA binding	1
0	0.0418835	3	3	GO:0031013	troponin I binding	1
0	0.525177	4	17	GO:0031402	sodium ion binding	1
0	0.442418	4	29	GO:0031404	chloride ion binding	1
0	0.143845	2	25	GO:0031419	cobalamin binding	1
0	0.58917	3	23	GO:0031420	alkali metal ion binding	1
0	0.11975	3	16	GO:0031433	telethonin binding	1
0	0.798126	3	21	GO:0031434	mitogen-activated protein kinase kinase binding	1
0	0.488315	5	28	GO:0031435	mitogen-activated protein kinase kinase kinase binding	1
0	0.473768	2	20	GO:0031489	myosin V binding	1
0	0.149087	3	91	GO:0031490	chromatin DNA binding	1
0	0.639496	2	51	GO:0031491	nucleosome binding	1
0	0.301498	2	13	GO:0031492	nucleosomal DNA binding	1
0	0.286634	2	50	GO:0031593	polyubiquitin modification-dependent protein binding	1
0	0.054695	3	18	GO:0031628	opioid receptor binding	1
0	0.446357	3	10	GO:0031685	adenosine receptor binding	1
0	0.131267	3	25	GO:0031690	adrenergic receptor binding	1
0	0.352869	2	11	GO:0031698	beta-2 adrenergic receptor binding	1
0	0.0303928	2	3	GO:0031727	CCR2 chemokine receptor binding	1
0	0.243172	2	20	GO:0031748	D1 dopamine receptor binding	1
0	0.168033	2	11	GO:0031749	D2 dopamine receptor binding	1
0	0.470308	2	9	GO:0031852	mu-type opioid receptor binding	1
0	0.201496	5	26	GO:0031956	medium-chain fatty acid-CoA ligase activity	1
0	0.0473258	4	7	GO:0031994	insulin-like growth factor I binding	1
0	0.186445	2	15	GO:0031996	thioesterase binding	1
0	0.642665	2	16	GO:0032027	myosin light chain binding	1
0	0.0930337	4	19	GO:0032036	myosin heavy chain binding	1
0	0.411639	2	7	GO:0032135	DNA insertion or deletion binding	1
0	0.110478	2	15	GO:0032183	SUMO binding	1
0	0.631712	2	47	GO:0032266	phosphatidylinositol-3-phosphate binding	1
0	0.301888	2	6	GO:0032407	MutSalpha complex binding	1
0	0.35787	2	58	GO:0032451	demethylase activity	1
0	0.23944	2	40	GO:0032794	GTPase activating protein binding	1
0	0.131549	3	46	GO:0032813	tumor necrosis factor receptor superfamily binding	1
0	0.791147	4	21	GO:0033265	choline binding	1
0	0.680962	3	95	GO:0033293	monocarboxylic acid binding	1
0	0.0710772	2	17	GO:0033300	dehydroascorbic acid transmembrane transporter activity	1
0	0.244411	2	29	GO:0033612	receptor serine/threonine kinase binding	1
0	0.275936	2	56	GO:0033613	activating transcription factor binding	1
0	0.218274	3	30	GO:0033691	sialic acid binding	1
0	0.104089	2	4	GO:0033703	3beta-hydroxy-5beta-steroid dehydrogenase activity	1
0	0.073396	2	8	GO:0033721	aldehyde dehydrogenase (NADP+) activity	1
0	0.145161	2	7	GO:0033842	N-acetyl-beta-glucosaminyl-glycoprotein 4-beta-N-acetylgalactosaminyltransferase activity	1
0	0.795198	3	126	GO:0034061	DNA polymerase activity	1
0	0.532215	2	25	GO:0034185	apolipoprotein binding	1
0	0.367873	3	8	GO:0034235	GPI anchor binding	1
0	0.079815	2	3	GO:0034458	3'-5' RNA helicase activity	1
0	0.148215	5	21	GO:0034481	chondroitin sulfotransferase activity	1
0	0.0940434	2	7	GO:0034511	U3 snoRNA binding	1
0	0.201784	2	6	GO:0034739	histone deacetylase activity (H4-K16 specific)	1
0	0.174259	2	13	GO:0034987	immunoglobulin receptor binding	1
0	0.394706	3	7	GO:0034988	Fc-gamma receptor I complex binding	1
0	0.320063	5	8	GO:0035013	myosuppressin receptor activity	1
0	0.255246	2	17	GO:0035014	phosphatidylinositol 3-kinase regulator activity	1
0	0.0744653	2	30	GO:0035035	histone acetyltransferase binding	1
0	0.371544	2	52	GO:0035254	glutamate receptor binding	1
0	0.292562	3	31	GO:0035255	ionotropic glutamate receptor binding	1
0	0.0901084	2	14	GO:0035259	glucocorticoid receptor binding	1
0	0.115592	2	7	GO:0035312	5'-3' exodeoxyribonuclease activity	1
0	0.302543	2	36	GO:0035325	Toll-like receptor binding	1
0	0.558657	3	19	GO:0035375	zymogen binding	1
0	0.585722	2	76	GO:0035591	signaling adaptor activity	1
0	0.215124	3	19	GO:0035613	RNA stem-loop binding	1
0	0.306737	3	16	GO:0035877	death effector domain binding	1
0	0.498945	5	22	GO:0036041	long-chain fatty acid binding	1
0	0.226765	3	26	GO:0036312	phosphatidylinositol 3-kinase regulatory subunit binding	1
0	0.328355	4	6	GO:0036402	proteasome-activating ATPase activity	1
0	0.119573	1	135	GO:0038024	cargo receptor activity	1
0	0.198935	3	6	GO:0038048	dynorphin receptor activity	1
0	0.411836	3	111	GO:0038187	pattern recognition receptor activity	1
0	0.712959	2	40	GO:0042043	neurexin family protein binding	1
0	0.574191	3	55	GO:0042054	histone methyltransferase activity	1
0	0.0803762	2	39	GO:0042162	telomeric DNA binding	1
0	0.744899	2	149	GO:0042165	neurotransmitter binding	1
0	0.518042	2	85	GO:0042166	acetylcholine binding	1
0	0.110678	3	38	GO:0042169	SH2 domain binding	1
0	0.575353	2	26	GO:0042301	phosphate ion binding	1
0	0.0665089	3	8	GO:0042379	chemokine receptor binding	1
0	0.720054	2	204	GO:0042393	histone binding	1
0	0.501507	4	26	GO:0042497	triacyl lipopeptide binding	1
0	0.418644	4	7	GO:0042498	diacyl lipopeptide binding	1
0	0.184536	3	316	GO:0042578	phosphoric ester hydrolase activity	1
0	0.561668	2	11	GO:0042609	CD4 receptor binding	1
0	0.532746	2	69	GO:0042625	ATPase-coupled ion transmembrane transporter activity	1
0	0.067682	2	9	GO:0042800	histone methyltransferase activity (H3-K4 specific)	1
0	0.432294	3	1042	GO:0042803	protein homodimerization activity	1
0	0.603091	3	57	GO:0042806	fucose binding	1
0	0.308416	3	23	GO:0042813	Wnt-activated receptor activity	1
0	0.721301	3	34	GO:0042834	peptidoglycan binding	1
0	0.294346	2	94	GO:0042887	amide transmembrane transporter activity	1
0	0.0337147	-1	26	GO:0042895	obsolete antibiotic transmembrane transporter activity	1
0	0.579174	2	91	GO:0042910	xenobiotic transmembrane transporter activity	1
0	0.0380463	2	13	GO:0042975	peroxisome proliferator activated receptor binding	1
0	0.108012	2	10	GO:0043008	ATP-dependent protein binding	1
0	0.655741	4	49	GO:0043014	alpha-tubulin binding	1
0	0.0711832	2	33	GO:0043015	gamma-tubulin binding	1
0	0.204532	2	15	GO:0043023	ribosomal large subunit binding	1
0	0.634097	4	16	GO:0043024	ribosomal small subunit binding	1
0	0.671819	2	44	GO:0043138	3'-5' DNA helicase activity	1
0	0.82915	2	104	GO:0043178	alcohol binding	1
0	0.565866	2	11	GO:0043199	sulfate binding	1
0	0.602342	3	15	GO:0043208	glycosphingolipid binding	1
0	0.166761	2	43	GO:0043236	laminin binding	1
0	0.106504	2	17	GO:0043237	laminin-1 binding	1
0	0.22662	2	15	GO:0043262	adenosine-diphosphatase activity	1
0	0.734576	2	25	GO:0043274	phospholipase binding	1
0	0.171815	4	15	GO:0043325	phosphatidylinositol-3,4-bisphosphate binding	1
0	0.921773	2	75	GO:0043394	proteoglycan binding	1
0	0.26959	3	4	GO:0043398	HLH domain binding	1
0	0.052379	5	16	GO:0043422	protein kinase B binding	1
0	0.0602892	2	35	GO:0043425	bHLH transcription factor binding	1
0	0.0840986	2	8	GO:0043426	MRF binding	1
0	0.0662071	2	22	GO:0043495	protein-membrane adaptor activity	1
0	0.185724	4	3	GO:0043530	adenosine 5'-monophosphoramidase activity	1
0	0.604224	2	45	GO:0043531	ADP binding	1
0	0.380841	2	42	GO:0043548	phosphatidylinositol 3-kinase binding	1
0	0.244368	2	105	GO:0043621	protein self-association	1
0	0.095871	2	4	GO:0043890	N-acetylgalactosamine-6-sulfatase activity	1
0	0.128162	6	8	GO:0044020	histone methyltransferase activity (H4-R3 specific)	1
0	0.479324	2	169	GO:0044325	ion channel binding	1
0	0.0285495	2	3	GO:0044547	DNA topoisomerase binding	1
0	0.232601	2	4	GO:0044715	8-oxo-dGDP phosphatase activity	1
0	0.431756	2	7	GO:0044736	acid-sensing ion channel activity	1
0	0.438088	2	1384	GO:0044877	protein-containing complex binding	1
0	0.627592	3	113	GO:0045296	cadherin binding	1
0	0.520864	3	42	GO:0045309	protein phosphorylated amino acid binding	1
0	0.716682	2	68	GO:0046332	SMAD binding	1
0	0.625868	3	38	GO:0046625	sphingolipid binding	1
0	0.640969	2	14	GO:0046790	virion binding	1
0	0.557041	4	22	GO:0046875	ephrin receptor binding	1
0	0.521855	5	65	GO:0046915	transition metal ion transmembrane transporter activity	1
0	0.109721	2	39	GO:0046920	alpha-(1->3)-fucosyltransferase activity	1
0	0.159893	4	12	GO:0046935	1-phosphatidylinositol-3-kinase regulator activity	1
0	0.113612	3	6	GO:0046936	2'-deoxyadenosine deaminase activity	1
0	0.0506204	5	6	GO:0046975	histone methyltransferase activity (H3-K36 specific)	1
0	0.234778	2	1420	GO:0046983	protein dimerization activity	1
0	0.193571	3	7	GO:0047024	5alpha-androstane-3beta,17beta-diol dehydrogenase activity	1
0	0.246932	3	10	GO:0047045	testosterone 17-beta-dehydrogenase (NADP+) activity	1
0	0.094141	2	3	GO:0047086	ketosteroid monooxygenase activity	1
0	0.371565	2	6	GO:0047134	protein-disulfide reductase activity	1
0	0.28309	2	36	GO:0047275	glucosaminylgalactosylglucosylceramide beta-galactosyltransferase activity	1
0	0.134653	2	19	GO:0047372	acylglycerol lipase activity	1
0	0.359412	4	16	GO:0047376	all-trans-retinyl-palmitate hydrolase, all-trans-retinol forming activity	1
0	0.385876	2	9	GO:0047498	calcium-dependent phospholipase A2 activity	1
0	0.42569	3	18	GO:0047685	amine sulfotransferase activity	1
0	0.04454	2	4	GO:0047710	bis(5'-adenosyl)-triphosphatase activity	1
0	0.0486258	3	3	GO:0047714	galactolipase activity	1
0	0.467325	2	14	GO:0047756	chondroitin 4-sulfotransferase activity	1
0	0.164566	2	21	GO:0047760	butyrate-CoA ligase activity	1
0	0.203532	2	5	GO:0047821	D-glutamate oxidase activity	1
0	0.20601	2	8	GO:0047886	farnesol dehydrogenase activity	1
0	0.036574	6	6	GO:0047961	glycine N-acyltransferase activity	1
0	0.211947	2	3	GO:0047982	homocysteine desulfhydrase activity	1
0	0.10455	2	6	GO:0047992	hydroxylysine kinase activity	1
0	0.377007	3	6	GO:0048019	receptor antagonist activity	1
0	0.0467183	4	5	GO:0048020	CCR chemokine receptor binding	1
0	0.649923	2	189	GO:0048029	monosaccharide binding	1
0	0.253081	-1	349	GO:0048037	obsolete cofactor binding	1
0	0.102701	2	27	GO:0048038	quinone binding	1
0	0.0823342	2	17	GO:0048156	tau protein binding	1
0	0.244299	2	12	GO:0048273	mitogen-activated protein kinase p38 binding	1
0	0.196731	2	98	GO:0048306	calcium-dependent protein binding	1
0	0.317941	4	53	GO:0048487	beta-tubulin binding	1
0	0.144621	2	26	GO:0048495	Roundabout binding	1
0	0.373414	2	6	GO:0048763	calcium-induced calcium release activity	1
0	0.104448	2	3	GO:0050104	L-gulonate 3-dehydrogenase activity	1
0	0.69554	3	24	GO:0050145	nucleoside monophosphate kinase activity	1
0	0.453901	5	10	GO:0050250	retinal oxidase activity	1
0	0.39483	2	20	GO:0050253	retinyl-palmitate esterase activity	1
0	0.0689711	4	12	GO:0050321	tau-protein kinase activity	1
0	0.510997	3	21	GO:0050656	3'-phosphoadenosine 5'-phosphosulfate binding	1
0	0.512941	2	17	GO:0050659	N-acetylgalactosamine 4-sulfate 6-O-sulfotransferase activity	1
0	0.758646	3	175	GO:0050660	flavin adenine dinucleotide binding	1
0	0.409082	3	84	GO:0050661	NADP binding	1
0	0.304388	-1	227	GO:0050662	obsolete coenzyme binding	1
0	0.14807	2	25	GO:0050664	oxidoreductase activity, acting on NAD(P)H, oxygen as acceptor	1
0	0.157976	2	28	GO:0050681	androgen receptor binding	1
0	0.084356	3	39	GO:0050699	WW domain binding	1
0	0.302262	4	33	GO:0050780	dopamine receptor binding	1
0	0.127471	2	20	GO:0050833	pyruvate transmembrane transporter activity	1
0	0.750743	2	331	GO:0050839	cell adhesion molecule binding	1
0	0.365919	2	64	GO:0050840	extracellular matrix binding	1
0	0.311131	3	14	GO:0050897	cobalt ion binding	1
0	0.251571	2	22	GO:0050998	nitric-oxide synthase binding	1
0	0.500521	2	174	GO:0051015	actin filament binding	1
0	0.136475	2	45	GO:0051018	protein kinase A binding	1
0	0.856316	5	47	GO:0051019	mitogen-activated protein kinase binding	1
0	0.175206	2	33	GO:0051059	NF-kappaB binding	1
0	0.0863944	2	126	GO:0051082	unfolded protein binding	1
0	0.488925	2	142	GO:0051087	chaperone binding	1
0	0.492155	3	137	GO:0051117	ATPase binding	1
0	0.231874	3	16	GO:0051139	metal ion:proton antiporter activity	1
0	0.380821	-1	36	GO:0051184	obsolete cofactor transmembrane transporter activity	1
0	0.0452416	-1	9	GO:0051185	obsolete coenzyme transmembrane transporter activity	1
0	0.78555	3	111	GO:0051213	dioxygenase activity	1
0	0.263686	2	99	GO:0051219	phosphoprotein binding	1
0	0.543322	3	87	GO:0051287	NAD binding	1
0	0.433731	3	18	GO:0051371	muscle alpha-actinin binding	1
0	0.0964394	2	7	GO:0051380	norepinephrine binding	1
0	0.0639416	3	43	GO:0051537	2 iron, 2 sulfur cluster binding	1
0	0.389514	2	30	GO:0051539	4 iron, 4 sulfur cluster binding	1
0	0.537187	2	32	GO:0051721	protein phosphatase 2A binding	1
0	0.65579	2	32	GO:0051861	glycolipid binding	1
0	0.503218	3	11	GO:0051864	histone demethylase activity (H3-K36 specific)	1
0	0.0430079	2	66	GO:0051879	Hsp90 protein binding	1
0	0.0762396	2	28	GO:0052650	NADP-retinol dehydrogenase activity	1
0	0.421961	2	195	GO:0052689	carboxylic ester hydrolase activity	1
0	0.261062	2	5	GO:0052716	hydroquinone:oxygen oxidoreductase activity	1
0	0.615307	2	20	GO:0052742	phosphatidylinositol kinase activity	1
0	0.265522	2	7	GO:0052869	arachidonic acid omega-hydroxylase activity	1
0	0.199316	2	15	GO:0055056	D-glucose transmembrane transporter activity	1
0	0.304956	2	44	GO:0060590	ATPase regulator activity	1
0	0.311368	2	11	GO:0061578	Lys63-specific deubiquitinase activity	1
0	0.0638026	2	309	GO:0061629	RNA polymerase II-specific DNA-binding transcription factor binding	1
0	0.0754318	2	17	GO:0061663	NEDD8 ligase activity	1
0	0.0468824	2	7	GO:0062105	RNA 2'-O-methyltransferase activity	1
0	0.120758	2	3	GO:0062180	25-hydroxycholecalciferol-23-hydroxylase activity	1
0	0.220083	2	9	GO:0062184	testosterone 16-beta-hydroxylase activity	1
0	0.424077	5	29	GO:0070006	metalloaminopeptidase activity	1
0	0.0981325	3	25	GO:0070034	telomerase RNA binding	1
0	0.0886276	-1	88	GO:0070035	obsolete purine NTP-dependent helicase activity	1
0	0.2394	4	6	GO:0070052	collagen V binding	1
0	0.492768	2	24	GO:0070064	proline-rich region binding	1
0	0.0821109	4	9	GO:0070122	isopeptidase activity	1
0	0.0683489	2	20	GO:0070182	DNA polymerase binding	1
0	0.579828	2	27	GO:0070273	phosphatidylinositol-4-phosphate binding	1
0	0.156987	2	22	GO:0070300	phosphatidic acid binding	1
0	0.147249	2	8	GO:0070320	inward rectifier potassium channel inhibitor activity	1
0	0.0933289	2	9	GO:0070336	flap-structured DNA binding	1
0	0.241129	2	28	GO:0070402	NADPH binding	1
0	0.410721	4	26	GO:0070403	NAD+ binding	1
0	0.713382	4	64	GO:0070405	ammonium ion binding	1
0	0.329124	2	21	GO:0070410	co-SMAD binding	1
0	0.498049	2	59	GO:0070491	repressing transcription factor binding	1
0	0.660325	2	33	GO:0070492	oligosaccharide binding	1
0	0.524943	3	15	GO:0070513	death domain binding	1
0	0.568449	2	17	GO:0070573	metallodipeptidase activity	1
0	0.271606	2	37	GO:0070576	vitamin D 24-hydroxylase activity	1
0	0.109746	3	19	GO:0070628	proteasome binding	1
0	0.569204	2	12	GO:0070679	inositol 1,4,5 trisphosphate binding	1
0	0.314831	2	28	GO:0070717	poly-purine tract binding	1
0	0.371575	3	9	GO:0070735	protein-glycine ligase activity	1
0	0.512571	3	12	GO:0070742	C2H2 zinc finger domain binding	1
0	0.799987	2	82	GO:0070851	growth factor receptor binding	1
0	0.054544	3	51	GO:0070888	E-box binding	1
0	0.558657	2	19	GO:0070891	lipoteichoic acid binding	1
0	0.193675	2	15	GO:0070990	snRNP binding	1
0	0.143998	2	3	GO:0071253	connexin binding	1
0	0.127514	2	35	GO:0071723	lipopeptide binding	1
0	0.249146	3	18	GO:0071837	HMG box domain binding	1
0	0.509636	2	9	GO:0071855	neuropeptide receptor binding	1
0	0.145871	2	28	GO:0071889	14-3-3 protein binding	1
0	0.472073	4	74	GO:0071949	FAD binding	1
0	0.243101	2	127	GO:0072341	modified amino acid binding	1
0	0.115045	5	9	GO:0072345	NAADP-sensitive calcium-release channel activity	1
0	0.391336	3	155	GO:0072349	modified amino acid transmembrane transporter activity	1
0	0.308017	2	214	GO:0072509	divalent inorganic cation transmembrane transporter activity	1
0	0.223533	5	26	GO:0080025	phosphatidylinositol-3,5-bisphosphate binding	1
0	0.375798	2	6	GO:0080146	L-cysteine desulfhydrase activity	1
0	0.310853	2	40	GO:0089720	caspase binding	1
0	0.215334	3	3	GO:0090422	thiamine pyrophosphate transmembrane transporter activity	1
0	0.247015	2	74	GO:0090482	vitamin transmembrane transporter activity	1
0	0.30892	2	9	GO:0090722	receptor-receptor interaction	1
0	0.370229	1	66	GO:0090729	toxin activity	1
0	0.609403	2	129	GO:0097110	scaffold protein binding	1
0	0.193675	2	15	GO:0097157	pre-mRNA intronic binding	1
0	0.12724	2	6	GO:0097177	mitochondrial ribosome binding	1
0	0.0868728	5	21	GO:0097200	cysteine-type endopeptidase activity involved in execution phase of apoptosis	1
0	0.690652	2	16	GO:0097493	structural molecule activity conferring elasticity	1
0	0.108333	3	34	GO:0097602	cullin family protein binding	1
0	0.0761015	3	11	GO:0097655	serpin family protein binding	1
0	0.227529	2	9	GO:0097682	intracellular phosphatidylinositol-3,5-bisphosphate-sensitive cation channel activity	1
0	0.786688	3	32	GO:0097718	disordered domain specific binding	1
0	0.0413875	3	8	GO:0098505	G-rich strand telomeric DNA binding	1
0	0.0580984	2	3	GO:0098518	polynucleotide phosphatase activity	1
0	0.274329	2	4	GO:0098615	dimethyl selenide methyltransferase activity	1
0	0.233441	3	52	GO:0098631	cell adhesion mediator activity	1
0	0.273237	2	18	GO:0099507	ligand-gated ion channel activity involved in regulation of presynaptic membrane potential	1
0	0.0904556	2	9	GO:0099508	voltage-gated ion channel activity involved in regulation of presynaptic membrane potential	1
0	0.0845076	2	31	GO:0099528	G protein-coupled neurotransmitter receptor activity	1
0	0.352869	5	11	GO:0099583	neurotransmitter receptor activity involved in regulation of postsynaptic cytosolic calcium ion concentration	1
0	0.550978	3	38	GO:0099604	ligand-gated calcium channel activity	1
0	0.485703	2	49	GO:0101020	estrogen 16-alpha-hydroxylase activity	1
0	0.416025	2	23	GO:0101021	estrogen 2-hydroxylase activity	1
0	0.0500198	2	12	GO:0102148	N-acetyl-beta-D-galactosaminidase activity	1
0	0.16794	4	5	GO:0102209	trans-permethrin hydrolase activity	1
0	0.0902784	5	11	GO:0102354	11-cis-retinol dehydrogenase activity	1
0	0.413119	4	10	GO:0102545	phosphatidyl phospholipase B activity	1
0	0.353867	2	7	GO:0102991	myristoyl-CoA hydrolase activity	1
0	0.331484	3	6	GO:0106157	peptidyl-arginine 3-dioxygenase activity	1
0	0.621215	5	15	GO:0106256	hydroperoxy icosatetraenoate dehydratase activity	1
0	0.794667	3	246	GO:0106310	protein serine kinase activity	1
0	0.129025	3	33	GO:0120013	lipid transfer activity	1
0	0.112475	2	20	GO:0120014	phospholipid transfer activity	1
0	0.249852	3	5	GO:0120153	calcium-dependent carbohydrate binding	1
0	0.642922	2	183	GO:0140030	modification-dependent protein binding	1
0	0.198384	2	24	GO:0140031	phosphorylation-dependent protein binding	1
0	0.543201	2	350	GO:0140097	catalytic activity, acting on DNA	1
0	0.0683836	2	429	GO:0140098	catalytic activity, acting on RNA	1
0	0.0290345	2	121	GO:0140101	catalytic activity, acting on a tRNA	1
0	0.19457	3	60	GO:0140103	catalytic activity, acting on a glycoprotein	1
0	0.180455	1	57	GO:0140104	molecular carrier activity	1
0	0.184187	1	28	GO:0140223	general transcription initiation factor activity	1
0	0.320307	4	56	GO:0140296	general transcription initiation factor binding	1
0	0.157977	3	441	GO:0140297	DNA-binding transcription factor binding	1
0	0.877329	2	36	GO:0140303	intramembrane lipid transporter activity	1
0	0.746958	2	36	GO:0140359	ABC-type transporter activity	1
0	0.304545	3	9	GO:0140410	solute:bicarbonate symporter activity	1
0	0.218147	2	12	GO:0140416	transcription regulator inhibitor activity	1
0	0.265186	2	12	GO:0140537	transcription regulator activator activity	1
0	0.369163	6	7	GO:0140563	UDP-D-xylose:beta-D-glucoside alpha-1,3-D-xylosyltransferase activity	1
0	0.232178	3	12	GO:1901338	catecholamine binding	1
0	0.0897608	4	16	GO:1901474	azole transmembrane transporter activity	1
0	0.497769	3	75	GO:1901505	carbohydrate derivative transmembrane transporter activity	1
0	0.102944	3	81	GO:1901618	organic hydroxy compound transmembrane transporter activity	1
0	0.079358	2	305	GO:1901681	sulfur compound binding	1
0	0.0611934	3	84	GO:1901682	sulfur compound transmembrane transporter activity	1
0	0.349982	4	16	GO:1901702	salt transmembrane transporter activity	1
0	0.0586327	2	20	GO:1904047	S-adenosyl-L-methionine binding	1
0	0.0396521	3	4	GO:1904288	BAT3 complex binding	1
0	0.400205	2	10	GO:1904399	heparan sulfate binding	1
0	0.0527556	3	5	GO:1904854	proteasome core complex binding	1
0	0.113959	2	21	GO:1990380	Lys48-specific deubiquitinase activity	1
0	0.0893823	2	28	GO:1990381	ubiquitin-specific protease binding	1
0	0.140014	3	82	GO:1990841	promoter-specific chromatin binding	1
0	0.431746	4	18	GO:2001065	mannan binding	1
0	1	3	3	GO:0000009	alpha-1,6-mannosyltransferase activity	1
0	1	2	4	GO:0000026	alpha-1,2-mannosyltransferase activity	1
0	1	3	3	GO:0000033	alpha-1,3-mannosyltransferase activity	1
0	1	8	26	GO:0000146	microfilament motor activity	1
0	1	7	12	GO:0000182	rDNA binding	1
0	1	2	4	GO:0000210	NAD+ diphosphatase activity	1
0	1	3	3	GO:0000215	tRNA 2'-phosphotransferase activity	1
0	1	2	3	GO:0000254	C-4 methylsterol oxidase activity	1
0	1	2	3	GO:0000285	1-phosphatidylinositol-3-phosphate 5-kinase activity	1
0	1	2	20	GO:0000339	RNA cap binding	1
0	1	4	14	GO:0000340	RNA 7-methylguanosine cap binding	1
0	1	2	12	GO:0000403	Y-form DNA binding	1
0	1	3	3	GO:0000404	heteroduplex DNA loop binding	1
0	1	2	14	GO:0000405	bubble DNA binding	1
0	1	4	3	GO:0000703	oxidized pyrimidine nucleobase lesion DNA N-glycosylase activity	1
0	1	6	3	GO:0000810	diacylglycerol diphosphate phosphatase activity	1
0	1	5	3	GO:0000829	inositol heptakisphosphate kinase activity	1
0	1	2	7	GO:0000995	RNA polymerase III general transcription initiation factor activity	1
0	1	-1	3	GO:0001011	obsolete transcription factor activity, sequence-specific DNA binding, RNA polymerase recruiting	1
0	1	3	15	GO:0001016	RNA polymerase III transcription regulatory region sequence-specific DNA binding	1
0	1	2	4	GO:0001042	RNA polymerase I core binding	1
0	1	3	3	GO:0001054	RNA polymerase I activity	1
0	1	2	6	GO:0001069	regulatory region RNA binding	1
0	1	2	24	GO:0001091	RNA polymerase II general transcription initiation factor binding	1
0	1	3	5	GO:0001092	TFIIA-class transcription factor complex binding	1
0	1	2	6	GO:0001093	TFIIB-class transcription factor binding	1
0	1	3	7	GO:0001094	TFIID-class transcription factor complex binding	1
0	1	2	4	GO:0001096	TFIIF-class transcription factor complex binding	1
0	1	2	4	GO:0001225	RNA polymerase II transcription coactivator binding	1
0	1	7	3	GO:0001409	guanine nucleotide transmembrane transporter activity	1
0	1	2	3	GO:0001565	phorbol ester receptor activity	1
0	1	2	4	GO:0001586	Gi/o-coupled serotonin receptor activity	1
0	1	2	4	GO:0001588	dopamine neurotransmitter receptor activity, coupled via Gs	1
0	1	6	4	GO:0001594	trace-amine receptor activity	1
0	1	2	11	GO:0001609	G protein-coupled adenosine receptor activity	1
0	1	2	5	GO:0001641	group II metabotropic glutamate receptor activity	1
0	1	2	3	GO:0001691	pseudophosphatase activity	1
0	1	3	8	GO:0001727	lipid kinase activity	1
0	1	2	3	GO:0001729	ceramide kinase activity	1
0	1	3	7	GO:0001849	complement component C1q complex binding	1
0	1	2	8	GO:0001851	complement component C3b binding	1
0	1	2	12	GO:0001875	lipopolysaccharide immune receptor activity	1
0	1	4	27	GO:0001972	retinoic acid binding	1
0	1	2	6	GO:0002054	nucleobase binding	1
0	1	3	4	GO:0002060	purine nucleobase binding	1
0	1	3	8	GO:0002151	G-quadruplex RNA binding	1
0	1	4	13	GO:0002161	aminoacyl-tRNA editing activity	1
0	1	3	12	GO:0003680	minor groove of adenine-thymine-rich DNA binding	1
0	1	2	3	GO:0003681	bent DNA binding	1
0	1	2	9	GO:0003691	double-stranded telomeric DNA binding	1
0	1	2	4	GO:0003692	left-handed Z-DNA binding	1
0	1	2	6	GO:0003696	satellite DNA binding	1
0	1	2	22	GO:0003707	steroid hormone receptor activity	1
0	1	3	5	GO:0003720	telomerase activity	1
0	1	2	78	GO:0003777	microtubule motor activity	1
0	1	2	7	GO:0003796	lysozyme activity	1
0	1	2	7	GO:0003829	beta-1,3-galactosyl-O-glycosyl-glycoprotein beta-1,6-N-acetylglucosaminyltransferase activity	1
0	1	6	3	GO:0003846	2-acylglycerol O-acyltransferase activity	1
0	1	2	11	GO:0003857	3-hydroxyacyl-CoA dehydrogenase activity	1
0	1	5	3	GO:0003880	protein C-terminal carboxyl O-methyltransferase activity	1
0	1	3	4	GO:0003896	DNA primase activity	1
0	1	3	3	GO:0003916	DNA topoisomerase activity	1
0	1	2	7	GO:0003941	L-serine ammonia-lyase activity	1
0	1	2	3	GO:0003944	N-acetylglucosamine-1-phosphodiester alpha-N-acetylglucosaminidase activity	1
0	1	4	4	GO:0003948	N4-(beta-N-acetylglucosaminyl)-L-asparaginase activity	1
0	1	2	39	GO:0003950	NAD+ ADP-ribosyltransferase activity	1
0	1	3	4	GO:0003951	NAD+ kinase activity	1
0	1	2	3	GO:0003956	NAD(P)+-protein-arginine ADP-ribosyltransferase activity	1
0	1	5	4	GO:0003960	NADPH:quinone reductase activity	1
0	1	2	3	GO:0003986	acetyl-CoA hydrolase activity	1
0	1	2	7	GO:0003987	acetate-CoA ligase activity	1
0	1	2	8	GO:0003988	acetyl-CoA C-acyltransferase activity	1
0	1	2	3	GO:0003998	acylphosphatase activity	1
0	1	5	4	GO:0004034	aldose 1-epimerase activity	1
0	1	3	6	GO:0004045	aminoacyl-tRNA hydrolase activity	1
0	1	4	4	GO:0004046	aminoacylase activity	1
0	1	-1	3	GO:0004050	obsolete apyrase activity	1
0	1	5	3	GO:0004051	arachidonate 5-lipoxygenase activity	1
0	1	3	7	GO:0004067	asparaginase activity	1
0	1	6	13	GO:0004100	chitin synthase activity	1
0	1	2	3	GO:0004119	cGMP-inhibited cyclic-nucleotide phosphodiesterase activity	1
0	1	2	3	GO:0004127	cytidylate kinase activity	1
0	1	3	6	GO:0004128	cytochrome-b5 reductase activity, acting on NAD(P)H	1
0	1	8	3	GO:0004136	deoxyadenosine kinase activity	1
0	1	8	3	GO:0004137	deoxycytidine kinase activity	1
0	1	2	8	GO:0004143	diacylglycerol kinase activity	1
0	1	7	3	GO:0004144	diacylglycerol O-acyltransferase activity	1
0	1	3	8	GO:0004165	dodecenoyl-CoA delta-isomerase activity	1
0	1	3	7	GO:0004176	ATP-dependent peptidase activity	1
0	1	5	10	GO:0004185	serine-type carboxypeptidase activity	1
0	1	4	26	GO:0004198	calcium-dependent cysteine-type endopeptidase activity	1
0	1	-1	4	GO:0004239	obsolete methionyl aminopeptidase activity	1
0	1	2	4	GO:0004298	threonine-type endopeptidase activity	1
0	1	5	8	GO:0004300	enoyl-CoA hydratase activity	1
0	1	2	8	GO:0004301	epoxide hydrolase activity	1
0	1	2	3	GO:0004311	farnesyltranstransferase activity	1
0	1	6	5	GO:0004315	3-oxoacyl-[acyl-carrier-protein] synthase activity	1
0	1	5	3	GO:0004333	fumarate hydratase activity	1
0	1	5	4	GO:0004339	glucan 1,4-alpha-glucosidase activity	1
0	1	3	4	GO:0004351	glutamate decarboxylase activity	1
0	1	2	3	GO:0004362	glutathione-disulfide reductase activity	1
0	1	2	6	GO:0004370	glycerol kinase activity	1
0	1	2	11	GO:0004385	guanylate kinase activity	1
0	1	2	11	GO:0004415	hyalurononglucosaminidase activity	1
0	1	4	4	GO:0004430	1-phosphatidylinositol 4-kinase activity	1
0	1	2	4	GO:0004439	phosphatidylinositol-4,5-bisphosphate 5-phosphatase activity	1
0	1	2	4	GO:0004445	inositol-polyphosphate 5-phosphatase activity	1
0	1	2	5	GO:0004448	isocitrate dehydrogenase activity	1
0	1	2	3	GO:0004449	isocitrate dehydrogenase (NAD+) activity	1
0	1	2	6	GO:0004464	leukotriene-C4 synthase activity	1
0	1	2	3	GO:0004465	lipoprotein lipase activity	1
0	1	2	3	GO:0004466	long-chain-acyl-CoA dehydrogenase activity	1
0	1	2	12	GO:0004467	long-chain fatty acid-CoA ligase activity	1
0	1	2	5	GO:0004468	lysine N-acetyltransferase activity, acting on acetyl phosphate as donor	1
0	1	2	3	GO:0004470	malic enzyme activity	1
0	1	3	3	GO:0004515	nicotinate-nucleotide adenylyltransferase activity	1
0	1	2	5	GO:0004517	nitric-oxide synthase activity	1
0	1	4	51	GO:0004523	RNA-DNA hybrid ribonuclease activity	1
0	1	4	5	GO:0004530	deoxyribonuclease I activity	1
0	1	2	3	GO:0004533	exoribonuclease H activity	1
0	1	2	5	GO:0004534	5'-3' exoribonuclease activity	1
0	1	3	5	GO:0004556	alpha-amylase activity	1
0	1	5	14	GO:0004559	alpha-mannosidase activity	1
0	1	5	6	GO:0004565	beta-galactosidase activity	1
0	1	2	3	GO:0004566	beta-glucuronidase activity	1
0	1	2	4	GO:0004571	mannosyl-oligosaccharide 1,2-alpha-mannosidase activity	1
0	1	2	4	GO:0004572	mannosyl-oligosaccharide 1,3-1,6-alpha-mannosidase activity	1
0	1	5	3	GO:0004573	mannosyl-oligosaccharide glucosidase activity	1
0	1	2	7	GO:0004603	phenylethanolamine N-methyltransferase activity	1
0	1	2	3	GO:0004621	glycosylphosphatidylinositol phospholipase D activity	1
0	1	2	6	GO:0004630	phospholipase D activity	1
0	1	2	7	GO:0004645	1,4-alpha-oligoglucan phosphorylase activity	1
0	1	5	7	GO:0004675	transmembrane receptor protein serine/threonine kinase activity	1
0	1	5	5	GO:0004677	DNA-dependent protein kinase activity	1
0	1	4	23	GO:0004683	calmodulin-dependent protein kinase activity	1
0	1	5	4	GO:0004686	elongation factor-2 kinase activity	1
0	1	6	3	GO:0004689	phosphorylase kinase activity	1
0	1	5	7	GO:0004690	cyclic nucleotide-dependent protein kinase activity	1
0	1	2	3	GO:0004692	cGMP-dependent protein kinase activity	1
0	1	5	4	GO:0004694	eukaryotic translation initiation factor 2alpha kinase activity	1
0	1	5	6	GO:0004697	protein kinase C activity	1
0	1	3	4	GO:0004703	G protein-coupled receptor kinase activity	1
0	1	3	8	GO:0004704	NF-kappaB-inducing kinase activity	1
0	1	2	11	GO:0004706	JUN kinase kinase kinase activity	1
0	1	3	11	GO:0004707	MAP kinase activity	1
0	1	2	13	GO:0004708	MAP kinase kinase activity	1
0	1	5	3	GO:0004711	ribosomal protein S6 kinase activity	1
0	1	3	3	GO:0004719	protein-L-isoaspartate (D-aspartate) O-methyltransferase activity	1
0	1	3	4	GO:0004720	protein-lysine 6-oxidase activity	1
0	1	2	6	GO:0004723	calcium-dependent protein serine/threonine phosphatase activity	1
0	1	2	7	GO:0004726	non-membrane spanning protein tyrosine phosphatase activity	1
0	1	2	6	GO:0004731	purine-nucleoside phosphorylase activity	1
0	1	3	3	GO:0004735	pyrroline-5-carboxylate reductase activity	1
0	1	5	4	GO:0004741	[pyruvate dehydrogenase (lipoamide)] phosphatase activity	1
0	1	3	3	GO:0004760	serine-pyruvate transaminase activity	1
0	1	3	4	GO:0004767	sphingomyelin phosphodiesterase activity	1
0	1	2	4	GO:0004773	steryl-sulfatase activity	1
0	1	2	3	GO:0004776	succinate-CoA ligase (GDP-forming) activity	1
0	1	2	5	GO:0004778	succinyl-CoA hydrolase activity	1
0	1	2	8	GO:0004792	thiosulfate sulfurtransferase activity	1
0	1	2	5	GO:0004800	thyroxine 5'-deiodinase activity	1
0	1	3	3	GO:0004803	transposase activity	1
0	1	5	3	GO:0004828	serine-tRNA ligase activity	1
0	1	5	3	GO:0004830	tryptophan-tRNA ligase activity	1
0	1	5	3	GO:0004832	valine-tRNA ligase activity	1
0	1	2	6	GO:0004833	tryptophan 2,3-dioxygenase activity	1
0	1	2	3	GO:0004836	tyramine-beta hydroxylase activity	1
0	1	4	6	GO:0004839	ubiquitin activating enzyme activity	1
0	1	6	7	GO:0004862	cAMP-dependent protein kinase inhibitor activity	1
0	1	2	5	GO:0004865	protein serine/threonine phosphatase inhibitor activity	1
0	1	4	12	GO:0004896	cytokine receptor activity	1
0	1	5	3	GO:0004938	alpha2-adrenergic receptor activity	1
0	1	3	11	GO:0004969	histamine receptor activity	1
0	1	2	6	GO:0004972	NMDA glutamate receptor activity	1
0	1	4	6	GO:0004984	olfactory receptor activity	1
0	1	2	7	GO:0004994	somatostatin receptor activity	1
0	1	2	3	GO:0005003	ephrin receptor activity	1
0	1	2	3	GO:0005021	vascular endothelial growth factor-activated receptor activity	1
0	1	7	3	GO:0005026	transforming growth factor beta receptor activity, type II	1
0	1	3	9	GO:0005034	osmosensor activity	1
0	1	2	8	GO:0005042	netrin receptor activity	1
0	1	4	8	GO:0005047	signal recognition particle binding	1
0	1	2	9	GO:0005049	nuclear export signal receptor activity	1
0	1	2	8	GO:0005068	transmembrane receptor protein tyrosine kinase adaptor activity	1
0	1	-1	23	GO:0005070	obsolete SH3/SH2 adaptor activity	1
0	1	-1	4	GO:0005072	obsolete transforming growth factor beta receptor, cytoplasmic mediator activity	1
0	1	2	7	GO:0005104	fibroblast growth factor receptor binding	1
0	1	5	4	GO:0005114	type II transforming growth factor beta receptor binding	1
0	1	2	3	GO:0005118	sevenless binding	1
0	1	5	5	GO:0005119	smoothened binding	1
0	1	2	5	GO:0005121	Toll binding	1
0	1	5	4	GO:0005138	interleukin-6 receptor binding	1
0	1	2	24	GO:0005158	insulin receptor binding	1
0	1	2	13	GO:0005159	insulin-like growth factor receptor binding	1
0	1	2	14	GO:0005161	platelet-derived growth factor receptor binding	1
0	1	3	8	GO:0005165	neurotrophin receptor binding	1
0	1	2	5	GO:0005228	intracellular sodium activated potassium channel activity	1
0	1	3	4	GO:0005250	A-type (transient outward) potassium channel activity	1
0	1	4	7	GO:0005275	amine transmembrane transporter activity	1
0	1	2	3	GO:0005280	amino acid:proton symporter activity	1
0	1	4	4	GO:0005290	L-histidine transmembrane transporter activity	1
0	1	2	6	GO:0005298	proline:sodium symporter activity	1
0	1	2	24	GO:0005324	long-chain fatty acid transporter activity	1
0	1	6	4	GO:0005334	norepinephrine:sodium symporter activity	1
0	1	2	3	GO:0005335	serotonin:sodium symporter activity	1
0	1	5	14	GO:0005338	nucleotide-sugar transmembrane transporter activity	1
0	1	5	6	GO:0005362	low-affinity glucose:sodium symporter activity	1
0	1	4	8	GO:0005366	myo-inositol:proton symporter activity	1
0	1	2	13	GO:0005375	copper ion transmembrane transporter activity	1
0	1	6	14	GO:0005384	manganese ion transmembrane transporter activity	1
0	1	3	6	GO:0005388	calcium transmembrane transporter activity, phosphorylative mechanism	1
0	1	7	4	GO:0005459	UDP-galactose transmembrane transporter activity	1
0	1	2	3	GO:0005471	ATP:ADP antiporter activity	1
0	1	2	4	GO:0005497	androgen binding	1
0	1	2	10	GO:0005522	profilin binding	1
0	1	3	5	GO:0005523	tropomyosin binding	1
0	1	5	15	GO:0005545	1-phosphatidylinositol binding	1
0	1	2	11	GO:0008035	high-density lipoprotein particle binding	1
0	1	3	17	GO:0008046	axon guidance receptor activity	1
0	1	3	9	GO:0008112	nicotinamide N-methyltransferase activity	1
0	1	2	6	GO:0008115	sarcosine oxidase activity	1
0	1	3	6	GO:0008120	ceramide glucosyltransferase activity	1
0	1	2	20	GO:0008139	nuclear localization sequence binding	1
0	1	2	3	GO:0008140	cAMP response element binding protein binding	1
0	1	3	5	GO:0008190	eukaryotic initiation factor 4E binding	1
0	1	2	10	GO:0008195	phosphatidate phosphatase activity	1
0	1	3	8	GO:0008226	tyramine receptor activity	1
0	1	2	17	GO:0008239	dipeptidyl-peptidase activity	1
0	1	2	6	GO:0008241	peptidyl-dipeptidase activity	1
0	1	2	6	GO:0008273	calcium, potassium:sodium antiporter activity	1
0	1	6	7	GO:0008331	high voltage-gated calcium channel activity	1
0	1	3	4	GO:0008336	gamma-butyrobetaine dioxygenase activity	1
0	1	3	3	GO:0008349	MAP kinase kinase kinase kinase activity	1
0	1	2	8	GO:0008353	RNA polymerase II CTD heptapeptide repeat kinase activity	1
0	1	5	5	GO:0008384	IkappaB kinase activity	1
0	1	2	4	GO:0008386	cholesterol monooxygenase (side-chain-cleaving) activity	1
0	1	2	3	GO:0008389	coumarin 7-hydroxylase activity	1
0	1	2	13	GO:0008401	retinoic acid 4-hydroxylase activity	1
0	1	2	5	GO:0008410	CoA-transferase activity	1
0	1	3	8	GO:0008426	protein kinase C inhibitor activity	1
0	1	4	5	GO:0008428	ribonuclease inhibitor activity	1
0	1	2	10	GO:0008429	phosphatidylethanolamine binding	1
0	1	2	11	GO:0008430	selenium binding	1
0	1	5	14	GO:0008432	JUN kinase binding	1
0	1	3	7	GO:0008453	alanine-glyoxylate transaminase activity	1
0	1	2	7	GO:0008454	alpha-1,3-mannosylglycoprotein 4-beta-N-acetylglucosaminyltransferase activity	1
0	1	4	3	GO:0008467	[heparan sulfate]-glucosamine 3-sulfotransferase 1 activity	1
0	1	6	3	GO:0008489	UDP-galactose:glucosylceramide beta-1,4-galactosyltransferase activity	1
0	1	2	7	GO:0008494	translation activator activity	1
0	1	4	4	GO:0008503	benzodiazepine receptor activity	1
0	1	2	3	GO:0008510	sodium:bicarbonate symporter activity	1
0	1	2	5	GO:0008523	sodium-dependent multivitamin transmembrane transporter activity	1
0	1	4	17	GO:0008525	phosphatidylcholine transporter activity	1
0	1	3	7	GO:0008553	proton-exporting ATPase activity, phosphorylative mechanism	1
0	1	2	27	GO:0008559	ATPase-coupled xenobiotic transmembrane transporter activity	1
0	1	2	6	GO:0008568	microtubule-severing ATPase activity	1
0	1	4	14	GO:0008574	ATP-dependent microtubule motor activity, plus-end-directed	1
0	1	2	10	GO:0008641	ubiquitin-like modifier activating enzyme activity	1
0	1	3	4	GO:0008747	N-acetylneuraminate lyase activity	1
0	1	6	8	GO:0008753	NADPH dehydrogenase (quinone) activity	1
0	1	2	3	GO:0008775	acetate CoA-transferase activity	1
0	1	2	3	GO:0008796	bis(5'-nucleosyl)-tetraphosphatase activity	1
0	1	2	6	GO:0008798	beta-aspartyl-peptidase activity	1
0	1	2	5	GO:0008821	crossover junction endodeoxyribonuclease activity	1
0	1	2	3	GO:0008940	nitrate reductase activity	1
0	1	5	4	GO:0008948	oxaloacetate decarboxylase activity	1
0	1	4	4	GO:0008988	rRNA (adenine-N6-)-methyltransferase activity	1
0	1	2	3	GO:0009032	thymidine phosphorylase activity	1
0	1	5	4	GO:0009044	xylan 1,4-beta-xylosidase activity	1
0	1	2	25	GO:0009378	four-way junction helicase activity	1
0	1	6	7	GO:0009922	fatty acid elongase activity	1
0	1	2	17	GO:0010181	FMN binding	1
0	1	3	14	GO:0010521	telomerase inhibitor activity	1
0	1	2	5	GO:0010851	cyclase regulator activity	1
0	1	3	5	GO:0010997	anaphase-promoting complex binding	1
0	1	6	8	GO:0015038	glutathione disulfide oxidoreductase activity	1
0	1	2	10	GO:0015086	cadmium ion transmembrane transporter activity	1
0	1	2	7	GO:0015095	magnesium ion transmembrane transporter activity	1
0	1	4	3	GO:0015117	thiosulfate transmembrane transporter activity	1
0	1	3	4	GO:0015127	bilirubin transmembrane transporter activity	1
0	1	2	6	GO:0015138	fumarate transmembrane transporter activity	1
0	1	2	9	GO:0015165	pyrimidine nucleotide-sugar transmembrane transporter activity	1
0	1	3	8	GO:0015173	aromatic amino acid transmembrane transporter activity	1
0	1	2	3	GO:0015196	L-tryptophan transmembrane transporter activity	1
0	1	2	4	GO:0015208	guanine transmembrane transporter activity	1
0	1	4	18	GO:0015232	heme transmembrane transporter activity	1
0	1	3	26	GO:0015248	sterol transporter activity	1
0	1	5	27	GO:0015252	proton channel activity	1
0	1	2	5	GO:0015272	ATP-activated inward rectifier potassium channel activity	1
0	1	5	4	GO:0015311	monoamine:proton antiporter activity	1
0	1	7	3	GO:0015371	galactose:sodium symporter activity	1
0	1	3	4	GO:0015379	potassium:chloride symporter activity	1
0	1	3	8	GO:0015420	ATPase-coupled vitamin B12 transmembrane transporter activity	1
0	1	2	16	GO:0015431	ATPase-coupled glutathione S-conjugate transmembrane transporter activity	1
0	1	2	4	GO:0015439	ATPase-coupled heme transmembrane transporter activity	1
0	1	2	7	GO:0015650	lactate:proton symporter activity	1
0	1	2	20	GO:0015662	ion transmembrane transporter activity, phosphorylative mechanism	1
0	1	2	19	GO:0015923	mannosidase activity	1
0	1	7	8	GO:0015924	mannosyl-oligosaccharide mannosidase activity	1
0	1	2	10	GO:0015925	galactosidase activity	1
0	1	3	5	GO:0016005	phospholipase A2 activator activity	1
0	1	4	4	GO:0016015	morphogen activity	1
0	1	2	8	GO:0016160	amylase activity	1
0	1	3	4	GO:0016170	interleukin-15 receptor binding	1
0	1	2	3	GO:0016176	superoxide-generating NADPH oxidase activator activity	1
0	1	2	4	GO:0016231	beta-N-acetylglucosaminidase activity	1
0	1	2	4	GO:0016286	small conductance calcium-activated potassium channel activity	1
0	1	3	10	GO:0016307	phosphatidylinositol phosphate kinase activity	1
0	1	4	6	GO:0016308	1-phosphatidylinositol-4-phosphate 5-kinase activity	1
0	1	2	3	GO:0016402	pristanoyl-CoA oxidase activity	1
0	1	2	5	GO:0016404	15-hydroxyprostaglandin dehydrogenase (NAD+) activity	1
0	1	4	16	GO:0016408	C-acyltransferase activity	1
0	1	3	17	GO:0016411	acylglycerol O-acyltransferase activity	1
0	1	2	5	GO:0016413	O-acetyltransferase activity	1
0	1	3	5	GO:0016421	CoA carboxylase activity	1
0	1	2	7	GO:0016433	rRNA (adenine) methyltransferase activity	1
0	1	4	3	GO:0016493	C-C chemokine receptor activity	1
0	1	3	3	GO:0016501	prostacyclin receptor activity	1
0	1	2	4	GO:0016509	long-chain-3-hydroxyacyl-CoA dehydrogenase activity	1
0	1	4	8	GO:0016615	malate dehydrogenase activity	1
0	1	2	6	GO:0016624	oxidoreductase activity, acting on the aldehyde or oxo group of donors, disulfide as acceptor	1
0	1	4	5	GO:0016639	oxidoreductase activity, acting on the CH-NH2 group of donors, NAD or NADP as acceptor	1
0	1	2	13	GO:0016647	oxidoreductase activity, acting on the CH-NH group of donors, oxygen as acceptor	1
0	1	2	6	GO:0016657	oxidoreductase activity, acting on NAD(P)H, nitrogenous group as acceptor	1
0	1	2	7	GO:0016714	oxidoreductase activity, acting on paired donors, with incorporation or reduction of molecular oxygen, reduced pteridine as one donor, and incorporation of one atom of oxygen	1
0	1	4	9	GO:0016742	hydroxymethyl-, formyl- and related transferase activity	1
0	1	3	4	GO:0016744	transferase activity, transferring aldehyde or ketonic groups	1
0	1	2	3	GO:0016778	diphosphotransferase activity	1
0	1	2	19	GO:0016780	phosphotransferase activity, for other substituted phosphate groups	1
0	1	2	3	GO:0016781	phosphotransferase activity, paired acceptors	1
0	1	4	19	GO:0016783	sulfurtransferase activity	1
0	1	2	4	GO:0016784	3-mercaptopyruvate sulfurtransferase activity	1
0	1	5	6	GO:0016807	cysteine-type carboxypeptidase activity	1
0	1	2	22	GO:0016832	aldehyde-lyase activity	1
0	1	4	5	GO:0016838	carbon-oxygen lyase activity, acting on phosphates	1
0	1	2	15	GO:0016841	ammonia-lyase activity	1
0	1	3	28	GO:0016854	racemase and epimerase activity	1
0	1	2	13	GO:0016857	racemase and epimerase activity, acting on carbohydrates and derivatives	1
0	1	4	7	GO:0016861	intramolecular oxidoreductase activity, interconverting aldoses and ketoses	1
0	1	2	21	GO:0016863	intramolecular oxidoreductase activity, transposing C=C bonds	1
0	1	2	5	GO:0016868	intramolecular transferase activity, phosphotransferases	1
0	1	4	12	GO:0016884	carbon-nitrogen ligase activity, with glutamine as amido-N-donor	1
0	1	2	7	GO:0016885	ligase activity, forming carbon-carbon bonds	1
0	1	2	10	GO:0016886	ligase activity, forming phosphoric ester bonds	1
0	1	4	7	GO:0016889	endodeoxyribonuclease activity, producing 3'-phosphomonoesters	1
0	1	3	5	GO:0016899	oxidoreductase activity, acting on the CH-OH group of donors, oxygen as acceptor	1
0	1	2	11	GO:0016936	galactoside binding	1
0	1	2	5	GO:0016964	alpha-2 macroglobulin receptor activity	1
0	1	2	20	GO:0017056	structural constituent of nuclear pore	1
0	1	4	4	GO:0017061	S-methyl-5-thioadenosine phosphorylase activity	1
0	1	4	5	GO:0017064	fatty acid amide hydrolase activity	1
0	1	3	24	GO:0017080	sodium channel regulator activity	1
0	1	2	16	GO:0017116	single-stranded DNA helicase activity	1
0	1	2	6	GO:0017136	NAD-dependent histone deacetylase activity	1
0	1	2	12	GO:0017154	semaphorin receptor activity	1
0	1	2	8	GO:0017162	aryl hydrocarbon receptor binding	1
0	1	3	7	GO:0017169	CDP-alcohol phosphatidyltransferase activity	1
0	1	3	4	GO:0017172	cysteine dioxygenase activity	1
0	1	5	4	GO:0018812	3-hydroxyacyl-CoA dehydratase activity	1
0	1	3	11	GO:0019103	pyrimidine nucleotide binding	1
0	1	6	4	GO:0019144	ADP-sugar diphosphatase activity	1
0	1	2	13	GO:0019206	nucleoside kinase activity	1
0	1	3	10	GO:0019211	phosphatase activator activity	1
0	1	5	6	GO:0019237	centromeric DNA binding	1
0	1	4	4	GO:0019238	cyclohydrolase activity	1
0	1	2	3	GO:0019776	Atg8 ligase activity	1
0	1	2	8	GO:0019784	NEDD8-specific protease activity	1
0	1	3	6	GO:0019826	oxygen sensor activity	1
0	1	3	4	GO:0019828	aspartic-type endopeptidase inhibitor activity	1
0	1	2	9	GO:0019863	IgE binding	1
0	1	4	5	GO:0019864	IgG binding	1
0	1	2	15	GO:0019865	immunoglobulin binding	1
0	1	2	4	GO:0019871	sodium channel inhibitor activity	1
0	1	2	7	GO:0019956	chemokine binding	1
0	1	2	11	GO:0019992	diacylglycerol binding	1
0	1	4	6	GO:0022849	glutamate-gated calcium ion channel activity	1
0	1	3	5	GO:0022851	GABA-gated chloride ion channel activity	1
0	1	3	3	GO:0023023	MHC protein complex binding	1
0	1	2	3	GO:0030021	extracellular matrix structural constituent conferring compression resistance	1
0	1	2	5	GO:0030023	extracellular matrix constituent conferring elasticity	1
0	1	2	5	GO:0030060	L-malate dehydrogenase activity	1
0	1	4	27	GO:0030159	signaling receptor complex adaptor activity	1
0	1	3	8	GO:0030171	voltage-gated proton channel activity	1
0	1	2	13	GO:0030215	semaphorin receptor binding	1
0	1	2	3	GO:0030226	apolipoprotein receptor activity	1
0	1	2	6	GO:0030235	nitric-oxide synthase regulator activity	1
0	1	2	4	GO:0030274	LIM domain binding	1
0	1	3	9	GO:0030275	LRR domain binding	1
0	1	4	3	GO:0030284	estrogen receptor activity	1
0	1	2	8	GO:0030290	sphingolipid activator protein activity	1
0	1	2	6	GO:0030292	protein tyrosine kinase inhibitor activity	1
0	1	2	30	GO:0030332	cyclin binding	1
0	1	2	3	GO:0030339	fatty-acyl-ethyl-ester synthase activity	1
0	1	2	12	GO:0030346	protein phosphatase 2B binding	1
0	1	2	3	GO:0030366	molybdopterin synthase activity	1
0	1	2	3	GO:0030368	interleukin-17 receptor activity	1
0	1	2	11	GO:0030369	ICAM-3 receptor activity	1
0	1	-1	5	GO:0030375	obsolete thyroid hormone receptor coactivator activity	1
0	1	2	5	GO:0030622	U4atac snRNA binding	1
0	1	3	3	GO:0030629	U6 snRNA 3'-end binding	1
0	1	6	6	GO:0030760	pyridine N-methyltransferase activity	1
0	1	2	4	GO:0030882	lipid antigen binding	1
0	1	3	14	GO:0030898	actin-dependent ATPase activity	1
0	1	4	3	GO:0030899	calcium-dependent ATPase activity	1
0	1	2	6	GO:0030943	mitochondrion targeting sequence binding	1
0	1	6	10	GO:0030955	potassium ion binding	1
0	1	3	10	GO:0030957	Tat protein binding	1
0	1	2	6	GO:0030976	thiamine pyrophosphate binding	1
0	1	2	5	GO:0030984	kininogen binding	1
0	1	2	8	GO:0031005	filamin binding	1
0	1	2	3	GO:0031071	cysteine desulfurase activity	1
0	1	2	3	GO:0031073	cholesterol 26-hydroxylase activity	1
0	1	2	10	GO:0031176	endo-1,4-beta-xylanase activity	1
0	1	3	13	GO:0031177	phosphopantetheine binding	1
0	1	3	3	GO:0031208	POZ domain binding	1
0	1	2	3	GO:0031403	lithium ion binding	1
0	1	3	27	GO:0031418	L-ascorbic acid binding	1
0	1	3	3	GO:0031432	titin binding	1
0	1	2	6	GO:0031493	nucleosomal histone binding	1
0	1	3	13	GO:0031683	G-protein beta/gamma-subunit complex binding	1
0	1	4	5	GO:0031802	type 5 metabotropic glutamate receptor binding	1
0	1	5	3	GO:0031821	G protein-coupled serotonin receptor binding	1
0	1	5	3	GO:0032029	myosin tail binding	1
0	1	2	18	GO:0032050	clathrin heavy chain binding	1
0	1	6	10	GO:0032052	bile acid binding	1
0	1	3	5	GO:0032184	SUMO polymer binding	1
0	1	3	4	GO:0032217	riboflavin transmembrane transporter activity	1
0	1	3	3	GO:0032428	beta-N-acetylgalactosaminidase activity	1
0	1	3	10	GO:0032450	maltose alpha-glucosidase activity	1
0	1	3	7	GO:0032453	histone demethylase activity (H3-K4 specific)	1
0	1	2	6	GO:0032454	histone demethylase activity (H3-K9 specific)	1
0	1	3	10	GO:0032552	deoxyribonucleotide binding	1
0	1	2	3	GO:0032767	copper-dependent protein binding	1
0	1	3	5	GO:0032795	heterotrimeric G-protein binding	1
0	1	2	4	GO:0032977	membrane insertase activity	1
0	1	2	7	GO:0033130	acetylcholine receptor binding	1
0	1	2	3	GO:0033142	progesterone receptor binding	1
0	1	3	3	GO:0033149	FFAT motif binding	1
0	1	3	3	GO:0033328	peroxisome membrane targeting sequence binding	1
0	1	2	6	GO:0033592	RNA strand annealing activity	1
0	1	5	9	GO:0033677	DNA/RNA helicase activity	1
0	1	2	6	GO:0033678	5'-3' DNA/RNA helicase activity	1
0	1	2	3	GO:0033754	indoleamine 2,3-dioxygenase activity	1
0	1	2	4	GO:0033781	cholesterol 24-hydroxylase activity	1
0	1	2	5	GO:0033829	O-fucosylpeptide 3-beta-N-acetylglucosaminyltransferase activity	1
0	1	3	4	GO:0033882	choloyl-CoA hydrolase activity	1
0	1	6	3	GO:0033897	ribonuclease T2 activity	1
0	1	2	8	GO:0033932	1,3-alpha-L-fucosidase activity	1
0	1	3	3	GO:0034016	polyenoic fatty acid isomerase activity	1
0	1	2	10	GO:0034040	ATPase-coupled lipid transmembrane transporter activity	1
0	1	2	3	GO:0034041	ATPase-coupled sterol transmembrane transporter activity	1
0	1	5	9	GO:0034046	poly(G) binding	1
0	1	3	12	GO:0034056	estrogen response element binding	1
0	1	2	3	GO:0034186	apolipoprotein A-I binding	1
0	1	2	4	GO:0034189	very-low-density lipoprotein particle binding	1
0	1	3	15	GO:0034236	protein kinase A catalytic subunit binding	1
0	1	3	19	GO:0034237	protein kinase A regulatory subunit binding	1
0	1	2	4	GO:0034336	misfolded RNA binding	1
0	1	2	11	GO:0034450	ubiquitin-ubiquitin ligase activity	1
0	1	3	8	GO:0034452	dynactin binding	1
0	1	2	5	GO:0034483	heparan sulfate sulfotransferase activity	1
0	1	2	3	GO:0034485	phosphatidylinositol-3,4,5-trisphosphate 5-phosphatase activity	1
0	1	2	3	GO:0034512	box C/D RNA binding	1
0	1	4	5	GO:0034513	box H/ACA snoRNA binding	1
0	1	6	20	GO:0034593	phosphatidylinositol bisphosphate phosphatase activity	1
0	1	4	7	GO:0034595	phosphatidylinositol phosphate 5-phosphatase activity	1
0	1	7	7	GO:0034596	phosphatidylinositol phosphate 4-phosphatase activity	1
0	1	2	4	GO:0034617	tetrahydrobiopterin binding	1
0	1	2	5	GO:0034618	arginine binding	1
0	1	2	5	GO:0034647	histone demethylase activity (H3-trimethyl-K4 specific)	1
0	1	2	3	GO:0034648	histone demethylase activity (H3-dimethyl-K4 specific)	1
0	1	4	8	GO:0034713	type I transforming growth factor beta receptor binding	1
0	1	5	5	GO:0034930	1-hydroxypyrene sulfotransferase activity	1
0	1	3	10	GO:0034979	NAD-dependent protein deacetylase activity	1
0	1	2	3	GO:0034986	iron chaperone activity	1
0	1	2	3	GO:0035005	1-phosphatidylinositol-4-phosphate 3-kinase activity	1
0	1	2	4	GO:0035033	histone deacetylase regulator activity	1
0	1	3	3	GO:0035100	ecdysone binding	1
0	1	2	18	GO:0035173	histone kinase activity	1
0	1	5	8	GO:0035174	histone serine kinase activity	1
0	1	2	3	GO:0035175	histone kinase activity (H3-S10 specific)	1
0	1	3	5	GO:0035184	histone threonine kinase activity	1
0	1	2	8	GO:0035197	siRNA binding	1
0	1	2	5	GO:0035240	dopamine binding	1
0	1	2	4	GO:0035243	protein-arginine omega-N symmetric methyltransferase activity	1
0	1	3	9	GO:0035256	G protein-coupled glutamate receptor binding	1
0	1	2	4	GO:0035368	selenocysteine insertion sequence binding	1
0	1	2	8	GO:0035373	chondroitin sulfate proteoglycan binding	1
0	1	2	13	GO:0035374	chondroitin sulfate binding	1
0	1	3	4	GO:0035473	lipase binding	1
0	1	3	5	GO:0035497	cAMP response element binding	1
0	1	3	6	GO:0035515	oxidative RNA demethylase activity	1
0	1	2	3	GO:0035538	carbohydrate response element binding	1
0	1	3	4	GO:0035575	histone demethylase activity (H4-K20 specific)	1
0	1	2	9	GO:0035612	AP-2 adaptor complex binding	1
0	1	3	6	GO:0035650	AP-1 adaptor complex binding	1
0	1	3	3	GO:0035651	AP-3 adaptor complex binding	1
0	1	2	3	GO:0035727	lysophosphatidic acid binding	1
0	1	3	4	GO:0035800	deubiquitinase activator activity	1
0	1	5	16	GO:0035925	mRNA 3'-UTR AU-rich region binding	1
0	1	2	4	GO:0035979	histone kinase activity (H2A-S139 specific)	1
0	1	3	3	GO:0036033	mediator complex binding	1
0	1	5	5	GO:0036042	long-chain fatty acyl-CoA binding	1
0	1	2	4	GO:0036121	double-stranded DNA helicase activity	1
0	1	2	14	GO:0036122	BMP binding	1
0	1	5	3	GO:0036134	12-hydroxyheptadecatrienoic acid synthase activity	1
0	1	3	11	GO:0036310	annealing helicase activity	1
0	1	4	13	GO:0036435	K48-linked polyubiquitin modification-dependent protein binding	1
0	1	2	3	GO:0038131	neuregulin receptor activity	1
0	1	2	4	GO:0038191	neuropilin binding	1
0	1	2	7	GO:0039660	structural constituent of virion	1
0	1	2	6	GO:0039706	co-receptor binding	1
0	1	4	10	GO:0042030	ATPase inhibitor activity	1
0	1	4	16	GO:0042056	chemoattractant activity	1
0	1	2	5	GO:0042134	rRNA primary transcript binding	1
0	1	2	14	GO:0042287	MHC protein binding	1
0	1	3	7	GO:0042288	MHC class I protein binding	1
0	1	2	3	GO:0042289	MHC class II protein binding	1
0	1	2	3	GO:0042328	heparan sulfate N-acetylglucosaminyltransferase activity	1
0	1	2	4	GO:0042500	aspartic endopeptidase activity, intramembrane cleaving	1
0	1	2	20	GO:0042605	peptide antigen binding	1
0	1	2	4	GO:0042731	PH domain binding	1
0	1	6	7	GO:0042799	histone methyltransferase activity (H4-K20 specific)	1
0	1	2	14	GO:0042809	vitamin D receptor binding	1
0	1	6	3	GO:0042973	glucan endo-1,3-beta-D-glucosidase activity	1
0	1	2	22	GO:0042974	retinoic acid receptor binding	1
0	1	2	4	GO:0043035	chromatin insulator sequence binding	1
0	1	3	9	GO:0043120	tumor necrosis factor binding	1
0	1	6	29	GO:0043139	5'-3' DNA helicase activity	1
0	1	2	11	GO:0043225	ATPase-coupled inorganic anion transmembrane transporter activity	1
0	1	5	5	GO:0043333	2-octaprenyl-6-methoxy-1,4-benzoquinone methylase activity	1
0	1	2	28	GO:0043395	heparan sulfate proteoglycan binding	1
0	1	2	3	GO:0043423	3-phosphoinositide-dependent protein kinase binding	1
0	1	2	5	GO:0043515	kinetochore binding	1
0	1	2	5	GO:0043522	leucine zipper domain binding	1
0	1	2	3	GO:0043533	inositol 1,3,4,5 tetrakisphosphate binding	1
0	1	2	31	GO:0043539	protein serine/threonine kinase activator activity	1
0	1	2	8	GO:0043559	insulin binding	1
0	1	2	10	GO:0043560	insulin receptor substrate binding	1
0	1	3	3	GO:0043734	DNA-N1-methyladenine dioxygenase activity	1
0	1	2	3	GO:0043812	phosphatidylinositol-4-phosphate phosphatase activity	1
0	1	2	4	GO:0043843	ADP-specific glucokinase activity	1
0	1	3	5	GO:0043878	glyceraldehyde-3-phosphate dehydrogenase (NAD+) (non-phosphorylating) activity	1
0	1	4	4	GO:0043997	histone acetyltransferase activity (H4-K12 specific)	1
0	1	2	4	GO:0043998	H2A histone acetyltransferase activity	1
0	1	1	35	GO:0044183	protein folding chaperone	1
0	1	3	5	GO:0044323	retinoic acid-responsive element binding	1
0	1	3	3	GO:0044378	non-sequence-specific DNA binding, bending	1
0	1	3	3	GO:0044388	small protein activating enzyme binding	1
0	1	2	8	GO:0044548	S100 protein binding	1
0	1	2	3	GO:0044594	17-beta-hydroxysteroid dehydrogenase (NAD+) activity	1
0	1	2	3	GO:0044729	hemi-methylated DNA-binding	1
0	1	3	3	GO:0045145	single-stranded DNA 5'-3' exodeoxyribonuclease activity	1
0	1	2	3	GO:0045153	electron transporter, transferring electrons within CoQH2-cytochrome c reductase complex activity	1
0	1	4	13	GO:0045159	myosin II binding	1
0	1	4	3	GO:0045236	CXCR chemokine receptor binding	1
0	1	2	7	GO:0045294	alpha-catenin binding	1
0	1	2	12	GO:0045295	gamma-catenin binding	1
0	1	2	9	GO:0045322	unmethylated CpG binding	1
0	1	5	11	GO:0045499	chemorepellent activity	1
0	1	2	21	GO:0045503	dynein light chain binding	1
0	1	2	14	GO:0045504	dynein heavy chain binding	1
0	1	2	46	GO:0045505	dynein intermediate chain binding	1
0	1	2	17	GO:0045545	syndecan binding	1
0	1	2	5	GO:0045548	phenylalanine ammonia-lyase activity	1
0	1	2	4	GO:0045569	TRAIL binding	1
0	1	2	14	GO:0046624	sphingolipid transporter activity	1
0	1	3	6	GO:0046870	cadmium ion binding	1
0	1	2	3	GO:0046871	N-acetylgalactosamine binding	1
0	1	2	5	GO:0046912	transferase activity, transferring acyl groups, acyl groups converted into alkyl on transfer	1
0	1	2	4	GO:0046922	peptide-O-fucosyltransferase activity	1
0	1	5	9	GO:0046923	ER retention sequence binding	1
0	1	2	9	GO:0046933	proton-transporting ATP synthase activity, rotational mechanism	1
0	1	2	15	GO:0046965	retinoid X receptor binding	1
0	1	2	24	GO:0046966	thyroid hormone receptor binding	1
0	1	4	4	GO:0046972	histone acetyltransferase activity (H4-K16 specific)	1
0	1	2	9	GO:0046974	histone methyltransferase activity (H3-K9 specific)	1
0	1	2	8	GO:0046981	beta-1,4-mannosylglycolipid beta-1,3-N-acetylglucosaminyltransferase activity	1
0	1	5	3	GO:0047006	17-alpha,20-alpha-dihydroxypregn-4-en-3-one dehydrogenase activity	1
0	1	2	3	GO:0047144	2-acylglycerol-3-phosphate O-acyltransferase activity	1
0	1	2	5	GO:0047150	betaine-homocysteine S-methyltransferase activity	1
0	1	2	5	GO:0047184	1-acylglycerophosphocholine O-acyltransferase activity	1
0	1	6	4	GO:0047315	kynurenine-glyoxylate transaminase activity	1
0	1	2	4	GO:0047374	methylumbelliferyl-acetate deacetylase activity	1
0	1	4	4	GO:0047378	acetylalkylglycerol acetylhydrolase activity	1
0	1	2	5	GO:0047391	alkylglycerophosphoethanolamine phosphodiesterase activity	1
0	1	2	3	GO:0047408	alkenylglycerophosphocholine hydrolase activity	1
0	1	2	12	GO:0047429	nucleoside-triphosphate diphosphatase activity	1
0	1	2	9	GO:0047499	calcium-independent phospholipase A2 activity	1
0	1	2	3	GO:0047536	2-aminoadipate transaminase activity	1
0	1	2	10	GO:0047619	acylcarnitine hydrolase activity	1
0	1	2	8	GO:0047631	ADP-ribose diphosphatase activity	1
0	1	3	3	GO:0047915	ganglioside galactosyltransferase activity	1
0	1	5	5	GO:0047939	L-glucuronate reductase activity	1
0	1	2	4	GO:0047964	glyoxylate reductase (NAD+) activity	1
0	1	5	3	GO:0047975	guanosine phosphorylase activity	1
0	1	2	13	GO:0048030	disaccharide binding	1
0	1	2	5	GO:0048039	ubiquinone binding	1
0	1	3	6	GO:0048185	activin binding	1
0	1	3	3	GO:0048244	phytanoyl-CoA dioxygenase activity	1
0	1	2	7	GO:0048403	brain-derived neurotrophic factor binding	1
0	1	3	3	GO:0048407	platelet-derived growth factor binding	1
0	1	2	3	GO:0050031	L-pipecolate oxidase activity	1
0	1	2	4	GO:0050062	long-chain-fatty-acyl-CoA reductase activity	1
0	1	5	4	GO:0050072	m7G(5')pppN diphosphatase activity	1
0	1	2	3	GO:0050115	myosin-light-chain-phosphatase activity	1
0	1	2	4	GO:0050211	procollagen galactosyltransferase activity	1
0	1	2	3	GO:0050218	propionate-CoA ligase activity	1
0	1	2	5	GO:0050291	sphingosine N-acyltransferase activity	1
0	1	3	27	GO:0050431	transforming growth factor beta binding	1
0	1	3	3	GO:0050513	glycoprotein 2-beta-D-xylosyltransferase activity	1
0	1	2	4	GO:0050567	glutaminyl-tRNA synthase (glutamine-hydrolyzing) activity	1
0	1	2	3	GO:0050571	1,5-anhydro-D-fructose reductase activity	1
0	1	3	8	GO:0050692	DNA binding domain binding	1
0	1	2	10	GO:0050693	LBD domain binding	1
0	1	2	9	GO:0050698	proteoglycan sulfotransferase activity	1
0	1	2	13	GO:0050811	GABA receptor binding	1
0	1	2	8	GO:0050815	phosphoserine residue binding	1
0	1	2	6	GO:0050816	phosphothreonine residue binding	1
0	1	6	18	GO:0051010	microtubule plus-end binding	1
0	1	5	5	GO:0051011	microtubule minus-end binding	1
0	1	3	3	GO:0051377	mannose-ethanolamine phosphotransferase activity	1
0	1	2	5	GO:0051379	epinephrine binding	1
0	1	2	4	GO:0051425	PTB domain binding	1
0	1	3	5	GO:0051428	peptide hormone receptor binding	1
0	1	2	5	GO:0051525	NFAT protein binding	1
0	1	4	5	GO:0051538	3 iron, 4 sulfur cluster binding	1
0	1	2	6	GO:0051575	5'-deoxyribose-5-phosphate lyase activity	1
0	1	7	3	GO:0051717	inositol-1,3,4,5-tetrakisphosphate 3-phosphatase activity	1
0	1	2	15	GO:0051787	misfolded protein binding	1
0	1	2	4	GO:0051800	phosphatidylinositol-3,4-bisphosphate 3-phosphatase activity	1
0	1	2	30	GO:0051880	G-quadruplex DNA binding	1
0	1	2	3	GO:0052658	inositol-1,4,5-trisphosphate 5-phosphatase activity	1
0	1	2	5	GO:0052659	inositol-1,3,4,5-tetrakisphosphate 5-phosphatase activity	1
0	1	2	9	GO:0052743	inositol tetrakisphosphate phosphatase activity	1
0	1	2	19	GO:0052745	inositol phosphate phosphatase activity	1
0	1	2	27	GO:0052866	phosphatidylinositol phosphate phosphatase activity	1
0	1	3	5	GO:0055131	C3HC4-type RING finger domain binding	1
0	1	2	9	GO:0060002	plus-end directed microfilament motor activity	1
0	1	2	3	GO:0060175	brain-derived neurotrophic factor-activated receptor activity	1
0	1	2	3	GO:0060182	apelin receptor activity	1
0	1	2	6	GO:0061133	endopeptidase activator activity	1
0	1	2	13	GO:0061501	cyclic-GMP-AMP synthase activity	1
0	1	6	5	GO:0061575	cyclin-dependent protein serine/threonine kinase activator activity	1
0	1	3	15	GO:0061608	nuclear import signal receptor activity	1
0	1	2	3	GO:0061649	ubiquitin modification-dependent histone binding	1
0	1	2	7	GO:0061654	NEDD8 conjugating enzyme activity	1
0	1	2	12	GO:0061665	SUMO ligase activity	1
0	1	2	6	GO:0061676	importin-alpha family protein binding	1
0	1	3	3	GO:0061752	telomeric repeat-containing RNA binding	1
0	1	2	14	GO:0061783	peptidoglycan muralytic activity	1
0	1	2	3	GO:0061863	microtubule plus end polymerase	1
0	1	3	3	GO:0062063	BBSome binding	1
0	1	2	4	GO:0062213	peroxynitrite isomerase activity	1
0	1	3	15	GO:0070003	threonine-type peptidase activity	1
0	1	2	9	GO:0070004	cysteine-type exopeptidase activity	1
0	1	2	16	GO:0070008	serine-type exopeptidase activity	1
0	1	2	6	GO:0070012	oligopeptidase activity	1
0	1	3	6	GO:0070016	armadillo repeat domain binding	1
0	1	2	5	GO:0070025	carbon monoxide binding	1
0	1	2	11	GO:0070026	nitric oxide binding	1
0	1	3	4	GO:0070051	fibrinogen binding	1
0	1	3	3	GO:0070061	fructose binding	1
0	1	2	9	GO:0070097	delta-catenin binding	1
0	1	2	3	GO:0070259	tyrosyl-DNA phosphodiesterase activity	1
0	1	2	3	GO:0070290	N-acylphosphatidylethanolamine-specific phospholipase D activity	1
0	1	2	5	GO:0070337	3'-flap-structured DNA binding	1
0	1	4	5	GO:0070401	NADP+ binding	1
0	1	2	7	GO:0070404	NADH binding	1
0	1	2	9	GO:0070411	I-SMAD binding	1
0	1	2	24	GO:0070412	R-SMAD binding	1
0	1	3	3	GO:0070506	high-density lipoprotein particle receptor activity	1
0	1	4	21	GO:0070530	K63-linked polyubiquitin modification-dependent protein binding	1
0	1	2	10	GO:0070538	oleic acid binding	1
0	1	2	3	GO:0070540	stearic acid binding	1
0	1	2	24	GO:0070566	adenylyltransferase activity	1
0	1	2	5	GO:0070567	cytidylyltransferase activity	1
0	1	2	5	GO:0070568	guanylyltransferase activity	1
0	1	3	5	GO:0070569	uridylyltransferase activity	1
0	1	5	6	GO:0070675	hypoxanthine oxidase activity	1
0	1	3	13	GO:0070696	transmembrane receptor protein serine/threonine kinase binding	1
0	1	4	6	GO:0070697	activin receptor binding	1
0	1	2	3	GO:0070699	type II activin receptor binding	1
0	1	4	7	GO:0070700	BMP receptor binding	1
0	1	4	5	GO:0070733	protein adenylyltransferase activity	1
0	1	3	25	GO:0070840	dynein complex binding	1
0	1	2	11	GO:0070853	myosin VI binding	1
0	1	3	3	GO:0070856	myosin VI light chain binding	1
0	1	3	6	GO:0070878	primary miRNA binding	1
0	1	2	10	GO:0070883	pre-miRNA binding	1
0	1	3	9	GO:0070976	TIR domain binding	1
0	1	3	5	GO:0071074	eukaryotic initiation factor eIF2 binding	1
0	1	3	4	GO:0071208	histone pre-mRNA DCP binding	1
0	1	6	3	GO:0071209	U7 snRNA binding	1
0	1	3	7	GO:0071532	ankyrin repeat binding	1
0	1	3	6	GO:0071535	RING-like zinc finger domain binding	1
0	1	2	14	GO:0071614	linoleic acid epoxygenase activity	1
0	1	3	15	GO:0071933	Arp2/3 complex binding	1
0	1	3	7	GO:0071936	coreceptor activity involved in Wnt signaling pathway	1
0	1	2	4	GO:0071987	WD40-repeat domain binding	1
0	1	2	7	GO:0072542	protein phosphatase activator activity	1
0	1	2	8	GO:0072570	ADP-D-ribose binding	1
0	1	2	4	GO:0072571	mono-ADP-D-ribose binding	1
0	1	2	5	GO:0072572	poly-ADP-D-ribose binding	1
0	1	2	3	GO:0086080	protein binding involved in heterotypic cell-cell adhesion	1
0	1	3	7	GO:0090554	phosphatidylcholine floppase activity	1
0	1	2	3	GO:0090555	phosphatidylethanolamine flippase activity	1
0	1	2	4	GO:0090736	MATH domain binding	1
0	1	3	19	GO:0097001	ceramide binding	1
0	1	3	5	GO:0097016	L27 domain binding	1
0	1	3	14	GO:0097027	ubiquitin-protein transferase activator activity	1
0	1	2	4	GO:0097108	hedgehog family protein binding	1
0	1	2	7	GO:0097322	7SK snRNA binding	1
0	1	3	5	GO:0097363	protein O-GlcNAc transferase activity	1
0	1	2	7	GO:0097371	MDM2/MDM4 family protein binding	1
0	1	4	14	GO:0097599	xylanase activity	1
0	1	2	6	GO:0097603	temperature-gated ion channel activity	1
0	1	2	20	GO:0097617	annealing activity	1
0	1	2	20	GO:0097677	STAT family protein binding	1
0	1	4	13	GO:0098632	cell-cell adhesion mediator activity	1
0	1	4	5	GO:0098639	collagen binding involved in cell-matrix adhesion	1
0	1	2	13	GO:0098770	FBXO family protein binding	1
0	1	4	3	GO:0098808	mRNA cap binding	1
0	1	2	4	GO:0098821	BMP receptor activity	1
0	1	3	3	GO:0098879	structural constituent of postsynaptic specialization	1
0	1	2	7	GO:0098918	structural constituent of synapse	1
0	1	2	7	GO:0099122	RNA polymerase II C-terminal domain binding	1
0	1	2	5	GO:0099186	structural constituent of postsynapse	1
0	1	2	3	GO:0101006	protein histidine phosphatase activity	1
0	1	2	4	GO:0102769	dihydroceramide glucosyltransferase activity	1
0	1	-1	12	GO:0104005	obsolete hijacked molecular function	1
0	1	8	7	GO:0106017	phosphatidylinositol-3,4-bisphosphate phosphatase activity	1
0	1	2	6	GO:0106019	phosphatidylinositol-4,5-bisphosphate phosphatase activity	1
0	1	2	4	GO:0106029	tRNA pseudouridine synthase activity	1
0	1	3	5	GO:0106140	P-TEFb complex binding	1
0	1	3	4	GO:0106222	long noncoding RNA binding	1
0	1	6	3	GO:0106235	ceramide-1-phosphate phosphatase activity	1
0	1	2	6	GO:0106293	NADH oxidase H202-forming activity	1
0	1	2	5	GO:0120019	phosphatidylcholine transfer activity	1
0	1	3	4	GO:0120152	calcium-dependent outer dynein arm binding	1
0	1	5	11	GO:0120283	protein serine/threonine kinase binding	1
0	1	2	3	GO:0140064	peptide crotonyltransferase activity	1
0	1	2	24	GO:0140142	nucleocytoplasmic carrier activity	1
0	1	1	15	GO:0140299	small molecule sensor activity	1
0	1	3	18	GO:0140326	ATPase-coupled intramembrane lipid transporter activity	1
0	1	2	13	GO:0140328	floppase activity	1
0	1	2	5	GO:0140345	phosphatidylcholine flippase activity	1
0	1	2	3	GO:0140355	cargo receptor ligand activity	1
0	1	2	21	GO:0140375	immune receptor activity	1
0	1	4	3	GO:0140444	cytoskeleton-nuclear membrane anchor activity	1
0	1	2	7	GO:1901611	phosphatidylglycerol binding	1
0	1	3	5	GO:1901612	cardiolipin binding	1
0	1	2	4	GO:1902282	voltage-gated potassium channel activity involved in ventricular cardiac muscle cell action potential repolarization	1
0	1	2	6	GO:1902387	ceramide 1-phosphate binding	1
0	1	2	3	GO:1902388	ceramide 1-phosphate transfer activity	1
0	1	2	6	GO:1902945	metalloendopeptidase activity involved in amyloid precursor protein catabolic process	1
0	1	7	4	GO:1903135	cupric ion binding	1
0	1	7	5	GO:1903136	cuprous ion binding	1
0	1	5	8	GO:1904121	phosphatidylethanolamine transfer activity	1
0	1	4	5	GO:1904929	coreceptor activity involved in Wnt signaling pathway, planar cell polarity pathway	1
0	1	2	8	GO:1905030	voltage-gated ion channel activity involved in regulation of postsynaptic membrane potential	1
0	1	8	4	GO:1905060	calcium:cation antiporter activity involved in regulation of postsynaptic cytosolic calcium ion concentration	1
0	1	4	6	GO:1905172	RISC complex binding	1
0	1	2	9	GO:1905394	retromer complex binding	1
0	1	2	5	GO:1990050	phosphatidic acid transfer activity	1
0	1	3	9	GO:1990226	histone methyltransferase binding	1
0	1	3	7	GO:1990247	N6-methyladenosine-containing RNA binding	1
0	1	4	3	GO:1990254	keratin filament binding	1
0	1	4	3	GO:1990269	RNA polymerase II C-terminal domain phosphoserine binding	1
0	1	4	4	GO:1990275	preribosome binding	1
0	1	3	29	GO:1990404	protein ADP-ribosylase activity	1
0	1	2	8	GO:1990405	protein antigen binding	1
0	1	3	3	GO:1990444	F-box domain binding	1
0	1	3	9	GO:1990446	U1 snRNP binding	1
0	1	3	3	GO:1990447	U2 snRNP binding	1
0	1	2	3	GO:1990450	linear polyubiquitin binding	1
0	1	2	4	GO:1990459	transferrin receptor binding	1
0	1	2	3	GO:1990518	single-stranded 3'-5' DNA helicase activity	1
0	1	6	3	GO:1990583	phospholipase D activator activity	1
0	1	3	3	GO:1990605	GU repeat RNA binding	1
0	1	4	7	GO:1990715	mRNA CDS binding	1
0	1	2	4	GO:1990757	ubiquitin ligase activator activity	1
0	1	2	4	GO:1990763	arrestin family protein binding	1
0	1	3	8	GO:1990814	DNA/DNA annealing activity	1
0	1	2	5	GO:1990890	netrin receptor binding	1
0	1	2	4	GO:1990935	splicing factor binding	1
0	1	2	47	GO:1990939	ATP-dependent microtubule motor activity	1
0	0.380644	4	6	GO:0000064
0	0.229818	2	52	GO:0000175
0	0.0491869	2	1029	GO:0000976
0	0.0300517	2	712	GO:0000978
0	0.10942	-1	54	GO:0000988
0	0.0619906	2	33	GO:0000993
0	0.150256	3	173	GO:0001227
0	0.0103728	2	364	GO:0001228
0	0.0173017	7	12	GO:0001602
0	0.480957	3	52	GO:0001618
0	0.00105444	3	11	GO:0001635
0	0.313952	2	6	GO:0001884
0	0.00307623	2	850	GO:0003700
0	0.0868697	5	77	GO:0003724
0	0.0423917	3	47	GO:0003755
0	0.289752	5	8	GO:0003884
0	0.591905	3	39	GO:0003899
0	0.0404862	2	32	GO:0003954
0	0.267498	2	16	GO:0004022
0	0.26812	3	29	GO:0004030
0	0.633613	2	19	GO:0004031
0	0.144002	2	50	GO:0004033
0	0.180323	2	10	GO:0004035
0	0.347621	3	8	GO:0004040
0	0.326192	6	5	GO:0004095
0	0.126111	5	21	GO:0004112
0	0.148004	3	3	GO:0004126
0	0.0554464	4	10	GO:0004129
0	0.234945	3	7	GO:0004132
0	0.0122583	3	5	GO:0004146
0	0.795183	5	118	GO:0004190
0	0.536101	2	202	GO:0004252
0	0.0477287	5	6	GO:0004308
0	0.00392729	2	15	GO:0004322
0	0.0309408	3	56	GO:0004383
0	0.361624	2	35	GO:0004402
0	0.474215	4	34	GO:0004407
0	0.329535	4	5	GO:0004418
0	0.246111	2	15	GO:0004435
0	0.852554	3	349	GO:0004497
0	0.427957	2	32	GO:0004500
0	0.236386	5	25	GO:0004529
0	0.342726	2	16	GO:0004558
0	0.104182	4	3	GO:0004564
0	0.0269735	3	6	GO:0004598
0	0.418408	2	88	GO:0004601
0	0.872667	2	685	GO:0004672
0	0.170842	4	21	GO:0004693
0	0.534518	5	59	GO:0004714
0	0.0805601	4	33	GO:0004748
0	0.295562	6	5	GO:0004768
0	0.245852	3	19	GO:0004784
0	0.429909	3	41	GO:0004812
0	0.374264	2	97	GO:0004843
0	0.604732	5	17	GO:0004854
0	0.604732	5	17	GO:0004855
0	0.378825	2	73	GO:0004860
0	0.133075	2	22	GO:0004864
0	0.0494919	2	301	GO:0004866
0	0.418993	3	111	GO:0004869
0	0.381574	3	43	GO:0004879
0	0.698372	3	16	GO:0004936
0	0.0010768	3	16	GO:0004948
0	0.0104291	2	29	GO:0004953
0	0.0249483	2	7	GO:0004991
0	0.0566968	5	28	GO:0004993
0	0.737876	3	20	GO:0005001
0	0.778533	2	28	GO:0005041
0	0.169498	5	10	GO:0005221
0	0.0701131	7	6	GO:0005222
0	0.0235018	4	23	GO:0005229
0	0.339982	2	291	GO:0005230
0	0.235588	6	35	GO:0005237
0	0.0373624	2	14	GO:0005247
0	0.332203	2	171	GO:0005262
0	0.0146403	4	157	GO:0005267
0	0.0729619	3	10	GO:0005277
0	0.325594	4	63	GO:0005283
0	0.00350402	3	29	GO:0005313
0	0.194843	2	21	GO:0005337
0	0.166133	4	3	GO:0005353
0	0.0631744	3	45	GO:0005355
0	0.00194621	5	21	GO:0005365
0	0.0194166	3	16	GO:0005368
0	0.00753616	2	12	GO:0005372
0	0.295677	2	14	GO:0005381
0	0.746039	3	52	GO:0005501
0	0.380526	5	115	GO:0005546
0	0.221667	2	34	GO:0008068
0	0.113294	2	61	GO:0008080
0	0.60702	3	23	GO:0008107
0	0.371738	4	16	GO:0008126
0	0.00190437	4	110	GO:0008135
0	0.159574	2	193	GO:0008146
0	0.112323	4	286	GO:0008168
0	0.200304	5	5	GO:0008240
0	0.0141361	2	25	GO:0008320
0	0.0438535	3	963	GO:0008324
0	0.31723	2	93	GO:0008378
0	0.345435	2	57	GO:0008391
0	0.110069	4	8	GO:0008403
0	0.451272	4	17	GO:0008404
0	0.42249	6	8	GO:0008457
0	0.244299	2	12	GO:0008469
0	0.213043	3	3	GO:0008477
0	0.309551	2	35	GO:0008483
0	0.182627	2	63	GO:0008499
0	0.546866	2	19	GO:0008504
0	0.542346	2	10	GO:0008517
0	0.0295623	2	19	GO:0008520
0	3.20493e-06	4	337	GO:0008528
0	0.0293998	2	22	GO:0008649
0	0.49666	2	25	GO:0008656
0	0.0412303	3	7	GO:0008889
0	0.048752	2	5	GO:0008898
0	0.10232	5	3	GO:0015056
0	0.0816365	2	1384	GO:0015075
0	0.00108161	4	129	GO:0015108
0	0.0355471	4	13	GO:0015116
0	0.142986	3	3	GO:0015131
0	0.1601	2	12	GO:0015137
0	0.00770275	4	79	GO:0015144
0	0.15781	6	7	GO:0015151
0	0.0551887	3	11	GO:0015180
0	0.0425202	2	9	GO:0015194
0	0.279635	4	14	GO:0015211
0	0.284932	6	16	GO:0015214
0	0.518739	6	21	GO:0015216
0	0.189647	5	52	GO:0015226
0	0.0338165	3	642	GO:0015267
0	0.229155	3	340	GO:0015276
0	0.466772	2	660	GO:0015291
0	0.667901	2	51	GO:0015298
0	0.171758	3	22	GO:0015301
0	0.11476	3	232	GO:0015370
0	0.861255	3	29	GO:0015375
0	0.599951	3	78	GO:0015485
0	0.3495	2	7	GO:0015552
0	0.503504	3	61	GO:0016229
0	0.301587	3	48	GO:0016248
0	0.3618	4	16	GO:0016274
0	0.341589	2	43	GO:0016278
0	0.765449	2	44	GO:0016289
0	0.590073	4	18	GO:0016303
0	0.111182	5	32	GO:0016417
0	0.031078	3	8	GO:0016427
0	0.187261	2	21	GO:0016520
0	0.470103	4	269	GO:0016616
0	0.0494651	4	51	GO:0016641
0	0.0471592	2	46	GO:0016655
0	0.0936676	3	36	GO:0016661
0	0.169419	3	35	GO:0016701
0	0.235393	2	259	GO:0016746
0	0.949518	3	426	GO:0016757
0	0.240344	3	12	GO:0016803
0	0.279302	3	37	GO:0016814
0	0.456854	4	8	GO:0016824
0	0.41583	2	93	GO:0016835
0	0.419694	3	73	GO:0016877
0	0.222901	3	86	GO:0016891
0	0.0164837	2	156	GO:0016922
0	0.104571	3	59	GO:0017081
0	0.0765978	2	8	GO:0017108
0	0.145539	2	904	GO:0017111
0	0.265522	5	7	GO:0018585
0	0.247503	4	99	GO:0019209
0	0.90094	3	670	GO:0019787
0	0.465975	3	223	GO:0019887
0	0.0751474	2	54	GO:0019888
0	0.0897624	2	792	GO:0019900
0	0.760998	2	216	GO:0019902
0	0.132364	4	14	GO:0022841
0	0.171136	2	155	GO:0022843
0	0.155265	3	4	GO:0022883
0	0.668617	4	22	GO:0030151
0	0.784828	2	54	GO:0030169
0	0.443539	2	78	GO:0030170
0	0.571646	2	11	GO:0030267
0	0.194556	2	31	GO:0030343
0	0.0520175	3	3	GO:0030387
0	0.300705	2	371	GO:0030695
0	0.42638	2	7	GO:0030748
0	0.849749	4	105	GO:0030971
0	0.739071	2	410	GO:0031267
0	0.858257	2	317	GO:0031406
0	0.0140302	4	55	GO:0031624
0	0.0323148	2	418	GO:0031625
0	0.270332	4	5	GO:0031687
0	0.381165	5	6	GO:0031741
0	0.0794777	2	7	GO:0031750
0	0.0622515	2	9	GO:0032028
0	0.31803	2	5	GO:0032137
0	0.271902	2	113	GO:0032182
0	0.0363249	2	15	GO:0032357
0	0.482292	2	12	GO:0032405
0	0.251594	2	5	GO:0032427
0	0.709208	3	23	GO:0032452
0	0.0331964	2	434	GO:0032550
0	0.561668	2	11	GO:0032791
0	0.216108	2	13	GO:0033207
0	0.424277	2	13	GO:0033549
0	0.158628	4	36	GO:0033695
0	0.0205036	2	3	GO:0034590
0	0.605478	4	13	GO:0034632
0	0.135581	4	24	GO:0034634
0	0.861672	3	73	GO:0035064
0	0.685692	2	67	GO:0035198
0	0.134026	2	16	GO:0035251
0	0.808124	2	40	GO:0035252
0	0.00678705	2	1441	GO:0038023
0	0.0960412	2	669	GO:0042277
0	0.160178	2	111	GO:0042626
0	0.137836	4	66	GO:0042805
0	0.320444	6	13	GO:0042880
0	0.00165256	2	12	GO:0042924
0	0.0639532	2	17	GO:0043047
0	0.283988	2	23	GO:0043176
0	0.151711	3	29	GO:0043295
0	0.11443	2	17	GO:0043770
0	0.194215	2	299	GO:0046906
0	0.067025	3	339	GO:0046943
0	0.293641	3	28	GO:0047035
0	0.293641	2	28	GO:0047044
0	0.102732	2	9	GO:0047655
0	0.0873274	2	4	GO:0047730
0	0.0536715	3	11	GO:0047894
0	0.451415	3	10	GO:0047963
0	0.425256	3	199	GO:0048018
0	0.395295	2	13	GO:0050051
0	0.274339	3	76	GO:0050135
0	0.0817692	3	7	GO:0050308
0	0.359216	5	11	GO:0050542
0	0.142229	3	30	GO:0050649
0	0.0404507	5	13	GO:0050694
0	0.300387	2	28	GO:0050750
0	0.463632	2	12	GO:0051021
0	0.0592306	2	81	GO:0051536
0	0.385361	2	7	GO:0052595
0	0.013503	2	14	GO:0052597
[truncated: 219 more rows]

## Sheet: MWU_CC_Module_famB_yellow
delta.rank	pval	level	nseqs	term	name	p.adj
0	2.49564e-11	3	834	GO:0005730	nucleolus	0
0	2.12089e-17	4	85	GO:0005791	rough endoplasmic reticulum	0
0	3.6858e-81	3	215	GO:0005840	ribosome	0
0	1.29227e-21	2	65	GO:0005844	polysome	0
0	2.46289e-08	2	7	GO:0005853	eukaryotic translation elongation factor 1 complex	0
0	6.30455e-57	3	102	GO:0015934	large ribosomal subunit	0
0	4.59721e-38	3	70	GO:0015935	small ribosomal subunit	0
0	4.01324e-06	3	373	GO:0016607	nuclear speck	0
0	2.55412e-69	5	57	GO:0022625	cytosolic large ribosomal subunit	0
0	5.43641e-99	6	128	GO:0022626	cytosolic ribosome	0
0	5.42642e-46	5	42	GO:0022627	cytosolic small ribosomal subunit	0
0	3.82587e-10	2	107	GO:0030684	preribosome	0
0	7.11376e-24	2	30	GO:0030867	rough endoplasmic reticulum membrane	0
0	2.02296e-11	4	55	GO:0032040	small-subunit processome	0
0	2.14325e-24	6	28	GO:0042788	polysomal ribosome	0
0	9.06616e-93	2	166	GO:0044391	ribosomal subunit	0
0	1.79433e-79	-1	209	GO:0044445	obsolete cytosolic part	0
0	6.874e-24	2	31	GO:0098554	cytoplasmic side of endoplasmic reticulum membrane	0
0	1.84989e-29	2	20	GO:0098556	cytoplasmic side of rough endoplasmic reticulum membrane	0
0	1.45028e-46	2	816	GO:1990904	ribonucleoprotein complex	0
0	1.02795e-05	2	87	GO:0071013	catalytic step 2 spliceosome	0.00227273
0	2.62526e-05	2	687	GO:0016604	nuclear body	0.00416667
0	2.09477e-05	2	675	GO:0098552	side of membrane	0.00434783
0	4.1793e-05	2	4	GO:1990819	actin fusion focus	0.006
0	6.14626e-05	3	7	GO:0031097	medial cortex	0.0115385
0	0.000113391	-1	717	GO:0044451	obsolete nucleoplasm part	0.0166667
0	0.00014535	2	107	GO:0031672	A band	0.0224138
0	0.000529354	10	7	GO:0098992	neuronal dense core vesicle	0.059375
0	0.000549047	2	6	GO:0045160	myosin I complex	0.0606061
0	0.000734035	3	55	GO:0035580	specific granule lumen	0.0838235
0	0.001221	2	5	GO:0089701	U2AF complex	0.135714
0	0.00136445	2	35	GO:1904724	tertiary granule lumen	0.147222
0	0.00188885	3	199	GO:0005681	spliceosomal complex	0.193421
0	0.0019452	2	7	GO:0070552	BRISC complex	0.19359
0	0.00310142	2	26	GO:0098574	cytoplasmic side of lysosomal membrane	0.267442
0	0.00306021	2	56	GO:0071011	precatalytic spliceosome	0.267857
0	0.00362086	6	3	GO:0000331	contractile vacuole	0.298864
0	0.0062317	3	23	GO:0035327	transcriptionally active chromatin	0.484783
0	0.00676911	2	1112	GO:0140513	nuclear protein-containing complex	0.50625
0	0.00771972	3	47	GO:0015030	Cajal body	0.552
0	0.00794091	2	69	GO:0030864	cortical actin cytoskeleton	0.552941
0	0.00811394	2	1211	GO:0031984	organelle subcompartment	0.553846
0	0.00841019	2	126	GO:0042581	specific granule	0.564151
0	0.00903581	2	12	GO:0070531	BRCA1-A complex	0.579091
0	0.00931074	2	88	GO:0070820	tertiary granule	0.585714
0	0.00897493	2	29	GO:0016592	mediator complex	0.588889
0	0.0118626	2	3	GO:0005956	protein kinase CK2 complex	0.643651
0	0.010719	2	4	GO:0000214	tRNA-intron endonuclease complex	0.643966
0	0.011652	3	16	GO:0034719	SMN-Sm protein complex	0.648361
0	0.0118603	6	5	GO:0046695	SLIK (SAGA-like) complex	0.654032
0	0.0115314	2	3	GO:0071159	NF-kappaB complex	0.6575
0	0.0113109	2	10	GO:0150005	enzyme activator complex	0.661864
0	0.0131229	2	14	GO:0097550	transcription preinitiation complex	0.690769
0	0.0135402	2	14	GO:0016010	dystrophin-associated glycoprotein complex	0.703788
0	0.0137173	3	40	GO:0030686	90S preribosome	0.708955
0	0.0148075	2	22	GO:0005686	U2 snRNP	0.755147
0	0.0172161	4	3	GO:0097418	neurofibrillary tangle	0.875362
0	0.0175415	2	75	GO:0005684	U2-type spliceosomal complex	0.883571
0	0.0180189	2	30	GO:0033268	node of Ranvier	0.894366
0	0.0192103	2	30	GO:0005882	intermediate filament	0.937671
0	0.0201201	2	4	GO:0034718	SMN-Gemin2 complex	0.977703
0	0.246514	2	55	GO:0000118	histone deacetylase complex	1
0	0.0381769	2	6	GO:0000125	PCAF complex	1
0	0.0891849	2	26	GO:0000138	Golgi trans cisterna	1
0	0.878551	2	812	GO:0000139	Golgi membrane	1
0	0.575508	3	11	GO:0000145	exocyst	1
0	0.468077	2	351	GO:0000151	ubiquitin ligase complex	1
0	0.462909	2	44	GO:0000152	nuclear ubiquitin ligase complex	1
0	0.265291	2	21	GO:0000153	cytoplasmic ubiquitin ligase complex	1
0	0.0375021	3	11	GO:0000176	nuclear exosome (RNase complex)	1
0	0.0691858	5	14	GO:0000177	cytoplasmic exosome (RNase complex)	1
0	0.191279	2	26	GO:0000307	cyclin-dependent protein kinase holoenzyme complex	1
0	0.552343	2	11	GO:0000346	transcription export complex	1
0	0.360462	2	33	GO:0000407	phagophore assembly site	1
0	0.0723077	2	7	GO:0000408	EKC/KEOPS complex	1
0	0.415988	2	37	GO:0000421	autophagosome membrane	1
0	0.876127	2	53	GO:0000502	proteasome complex	1
0	0.200895	3	130	GO:0000775	chromosome, centromeric region	1
0	0.217222	3	118	GO:0000776	kinetochore	1
0	0.13765	4	43	GO:0000779	condensed chromosome, centromeric region	1
0	0.630911	2	107	GO:0000781	chromosome, telomeric region	1
0	0.311331	2	553	GO:0000785	chromatin	1
0	0.430647	2	93	GO:0000791	euchromatin	1
0	0.156761	2	113	GO:0000792	heterochromatin	1
0	0.895675	2	154	GO:0000793	condensed chromosome	1
0	0.87117	5	96	GO:0000794	condensed nuclear chromosome	1
0	0.576398	2	51	GO:0000803	sex chromosome	1
0	0.107034	7	15	GO:0000805	X chromosome	1
0	0.205618	7	3	GO:0000806	Y chromosome	1
0	0.507681	3	12	GO:0000812	Swr1 complex	1
0	0.168323	2	156	GO:0000922	spindle pole	1
0	0.0368401	3	9	GO:0000923	equatorial microtubule organizing center	1
0	0.0927366	2	17	GO:0000930	gamma-tubulin complex	1
0	0.946578	2	129	GO:0000932	P-body	1
0	0.0666706	2	14	GO:0000974	Prp19 complex	1
0	0.0493298	4	5	GO:0001401	SAM complex	1
0	0.0800694	2	3	GO:0001405	PAM complex, Tim23 associated import motor	1
0	0.537533	4	21	GO:0001533	cornified envelope	1
0	0.14795	2	118	GO:0001650	fibrillar center	1
0	0.380452	2	7	GO:0001652	granular component	1
0	0.248832	2	111	GO:0001669	acrosomal vesicle	1
0	0.244214	2	43	GO:0001673	male germ cell nucleus	1
0	0.35637	7	22	GO:0001674	female germ cell nucleus	1
0	0.197985	4	147	GO:0001726	ruffle	1
0	0.684899	2	29	GO:0001741	XY body	1
0	0.572056	2	86	GO:0001750	photoreceptor outer segment	1
0	0.111674	2	25	GO:0001772	immunological synapse	1
0	0.673374	2	32	GO:0001891	phagocytic cup	1
0	0.320001	2	81	GO:0001917	photoreceptor inner segment	1
0	0.224218	4	7	GO:0001931	uropod	1
0	0.306209	2	48	GO:0002080	acrosomal membrane	1
0	0.701402	5	22	GO:0002102	podosome	1
0	0.206814	2	3	GO:0002133	polycystin complex	1
0	0.258547	2	11	GO:0002193	MAML1-RBP-Jkappa- ICN1 complex	1
0	0.525294	2	13	GO:0002197	xanthine dehydrogenase complex	1
0	0.208386	2	277	GO:0005581	collagen trimer	1
0	0.234833	4	16	GO:0005595	collagen type XII trimer	1
0	0.241258	2	6	GO:0005596	collagen type XIV trimer	1
0	0.288328	2	200	GO:0005604	basement membrane	1
0	0.149316	4	25	GO:0005614	interstitial matrix	1
0	0.0564236	2	1404	GO:0005615	extracellular space	1
0	0.0534475	2	407	GO:0005635	nuclear envelope	1
0	0.815148	2	37	GO:0005637	nuclear inner membrane	1
0	0.636389	2	34	GO:0005640	nuclear outer membrane	1
0	0.101476	2	18	GO:0005641	nuclear envelope lumen	1
0	0.128119	2	78	GO:0005643	nuclear pore	1
0	0.0333465	2	20	GO:0005652	nuclear lamina	1
0	0.851571	2	84	GO:0005657	replication fork	1
0	0.287209	3	21	GO:0005666	RNA polymerase III complex	1
0	0.0308535	2	411	GO:0005667	transcription regulator complex	1
0	0.229462	3	34	GO:0005669	transcription factor TFIID complex	1
0	0.0960362	2	15	GO:0005671	Ada2/Gcn5/Ada3 transcription activator complex	1
0	0.769731	4	22	GO:0005680	anaphase-promoting complex	1
0	0.0852177	4	24	GO:0005682	U5 snRNP	1
0	0.195525	2	14	GO:0005685	U1 snRNP	1
0	0.608566	2	13	GO:0005687	U4 snRNP	1
0	0.552343	4	11	GO:0005688	U6 snRNP	1
0	0.181558	2	25	GO:0005689	U12-type spliceosomal complex	1
0	0.593642	3	777	GO:0005694	chromosome	1
0	0.482731	2	120	GO:0005700	polytene chromosome	1
0	0.438372	3	24	GO:0005705	polytene chromosome interband	1
0	0.633578	2	18	GO:0005726	perichromatin fibrils	1
0	0.185723	2	21	GO:0005732	sno(s)RNA-containing ribonucleoprotein complex	1
0	0.783245	5	1501	GO:0005739	mitochondrion	1
0	0.227147	2	492	GO:0005740	mitochondrial envelope	1
0	0.228292	2	12	GO:0005744	TIM23 mitochondrial import inner membrane translocase complex	1
0	0.164876	4	426	GO:0005759	mitochondrial matrix	1
0	0.989052	4	898	GO:0005768	endosome	1
0	0.989988	2	380	GO:0005769	early endosome	1
0	0.353592	2	233	GO:0005770	late endosome	1
0	0.836317	3	44	GO:0005771	multivesicular body	1
0	0.518096	4	184	GO:0005775	vacuolar lumen	1
0	0.162496	6	90	GO:0005776	autophagosome	1
0	0.865731	4	261	GO:0005788	endoplasmic reticulum lumen	1
0	0.0394502	4	1098	GO:0005789	endoplasmic reticulum membrane	1
0	0.754983	4	35	GO:0005790	smooth endoplasmic reticulum	1
0	0.572591	3	92	GO:0005793	endoplasmic reticulum-Golgi intermediate compartment	1
0	0.657057	5	1358	GO:0005794	Golgi apparatus	1
0	0.503144	2	164	GO:0005795	Golgi stack	1
0	0.470042	4	71	GO:0005796	Golgi lumen	1
0	0.462314	3	52	GO:0005797	Golgi medial cisterna	1
0	0.907136	4	126	GO:0005798	Golgi-associated vesicle	1
0	0.547119	2	247	GO:0005802	trans-Golgi network	1
0	0.512534	5	108	GO:0005811	lipid droplet	1
0	0.195827	2	136	GO:0005814	centriole	1
0	0.240106	2	322	GO:0005819	spindle	1
0	0.213118	3	13	GO:0005826	actomyosin contractile ring	1
0	0.696582	5	1441	GO:0005856	cytoskeleton	1
0	0.922096	2	47	GO:0005871	kinesin complex	1
0	0.636533	2	166	GO:0005875	microtubule associated complex	1
0	0.646888	5	33	GO:0005879	axonemal microtubule	1
0	0.923675	2	85	GO:0005881	cytoplasmic microtubule	1
0	0.0265069	2	5	GO:0005883	neurofilament	1
0	0.617415	2	87	GO:0005884	actin filament	1
0	0.212131	2	20	GO:0005891	voltage-gated calcium channel complex	1
0	0.349154	2	137	GO:0005892	acetylcholine-gated channel complex	1
0	0.736718	2	93	GO:0005901	caveola	1
0	0.605469	2	121	GO:0005902	microvillus	1
0	0.671636	4	98	GO:0005905	clathrin-coated pit	1
0	0.402418	2	292	GO:0005912	adherens junction	1
0	0.410507	2	10	GO:0005916	fascia adherens	1
0	0.345109	3	79	GO:0005923	bicellular tight junction	1
0	0.211039	-1	105	GO:0005924	obsolete cell-substrate adherens junction	1
0	0.425658	3	49	GO:0005927	muscle tendon junction	1
0	0.936492	2	629	GO:0005929	cilium	1
0	0.839762	2	142	GO:0005930	axoneme	1
0	0.741035	2	420	GO:0005938	cell cortex	1
0	0.124244	2	17	GO:0005942	phosphatidylinositol 3-kinase complex	1
0	0.21654	2	15	GO:0005952	cAMP-dependent protein kinase complex	1
0	0.0318624	2	5	GO:0005971	ribonucleoside-diphosphate reductase complex	1
0	0.535003	2	40	GO:0008023	transcription elongation factor complex	1
0	0.0591259	2	27	GO:0008074	guanylate cyclase complex, soluble	1
0	0.231809	2	11	GO:0008180	COP9 signalosome	1
0	0.326796	2	14	GO:0008305	integrin complex	1
0	0.521414	2	12	GO:0008540	proteasome regulatory particle, base subcomplex	1
0	0.107722	4	3	GO:0009279	cell outer membrane	1
0	0.183078	2	3	GO:0009328	phenylalanine-tRNA ligase complex	1
0	0.199732	2	13	GO:0009506	plasmodesma	1
0	0.301215	2	13	GO:0009705	plant-type vacuole membrane	1
0	0.337893	2	327	GO:0009897	external side of plasma membrane	1
0	0.0901681	4	148	GO:0009925	basal plasma membrane	1
0	0.31268	2	771	GO:0009986	cell surface	1
0	0.416918	2	454	GO:0010008	endosome membrane	1
0	0.849639	2	66	GO:0010494	cytoplasmic stress granule	1
0	0.545142	4	36	GO:0012507	ER to Golgi transport vesicle membrane	1
0	0.11937	2	8	GO:0012510	trans-Golgi network transport vesicle membrane	1
0	0.154002	2	28	GO:0014731	spectrin-associated cytoskeleton	1
0	0.135287	2	314	GO:0015629	actin cytoskeleton	1
0	0.491004	2	9	GO:0016006	Nebenkern	1
0	0.0359051	2	4	GO:0016011	dystroglycan complex	1
0	0.121645	2	1573	GO:0016021	integral component of membrane	1
0	0.562775	4	13	GO:0016027	inaD signaling complex	1
0	0.291581	2	34	GO:0016028	rhabdomere	1
0	0.132443	3	59	GO:0016234	inclusion body	1
0	0.158178	2	530	GO:0016323	basolateral plasma membrane	1
0	0.297413	2	682	GO:0016324	apical plasma membrane	1
0	0.304476	2	84	GO:0016328	lateral plasma membrane	1
0	0.398917	2	119	GO:0016363	nuclear matrix	1
0	0.654599	2	55	GO:0016459	myosin complex	1
0	0.184446	3	28	GO:0016461	unconventional myosin complex	1
0	0.402079	3	62	GO:0016528	sarcoplasm	1
0	0.432604	4	86	GO:0016529	sarcoplasmic reticulum	1
0	0.120441	2	13	GO:0016580	Sin3 complex	1
0	0.0553014	2	7	GO:0016589	NURF complex	1
0	0.130591	2	86	GO:0016591	RNA polymerase II, holoenzyme	1
0	0.299498	2	8	GO:0016593	Cdc73/Paf1 complex	1
0	0.363784	3	7	GO:0016602	CCAAT-binding factor complex	1
0	0.696107	2	88	GO:0016605	PML body	1
0	0.447237	4	24	GO:0016935	glycine-gated chloride channel complex	1
0	0.649373	2	71	GO:0017053	transcription repressor complex	1
0	0.301153	3	5	GO:0017071	intracellular cyclic nucleotide activated cation channel complex	1
0	0.119743	3	5	GO:0017090	meprin A complex	1
0	0.0904441	3	12	GO:0017119	Golgi transport complex	1
0	0.211259	2	85	GO:0019005	SCF ubiquitin ligase complex	1
0	0.934596	3	156	GO:0019897	extrinsic component of plasma membrane	1
0	0.666063	2	246	GO:0019898	extrinsic component of membrane	1
0	0.106151	3	8	GO:0019908	nuclear cyclin-dependent protein kinase holoenzyme complex	1
0	0.122888	2	13	GO:0030008	TRAPP complex	1
0	0.377431	2	195	GO:0030018	Z disc	1
0	0.668999	4	200	GO:0030027	lamellipodium	1
0	0.127418	2	25	GO:0030057	desmosome	1
0	0.0563512	2	9	GO:0030061	mitochondrial crista	1
0	0.386421	4	25	GO:0030118	clathrin coat	1
0	0.0843243	2	27	GO:0030119	AP-type membrane coat adaptor complex	1
0	0.826525	4	43	GO:0030120	vesicle coat	1
0	0.681707	2	17	GO:0030125	clathrin vesicle coat	1
0	0.646963	2	17	GO:0030127	COPII vesicle coat	1
0	0.475676	3	9	GO:0030130	clathrin coat of trans-Golgi network vesicle	1
0	0.402656	4	335	GO:0030133	transport vesicle	1
0	0.73698	2	49	GO:0030134	COPII-coated ER to Golgi transport vesicle	1
0	0.941235	7	212	GO:0030135	coated vesicle	1
0	0.873803	8	139	GO:0030136	clathrin-coated vesicle	1
0	0.549814	7	274	GO:0030139	endocytic vesicle	1
0	0.338759	2	28	GO:0030140	trans-Golgi network transport vesicle	1
0	0.458096	2	107	GO:0030175	filopodium	1
0	0.604944	2	45	GO:0030312	external encapsulating structure	1
0	0.319873	2	77	GO:0030315	T-tubule	1
0	0.803128	2	799	GO:0030424	axon	1
0	0.108309	2	779	GO:0030425	dendrite	1
0	0.827835	2	170	GO:0030496	midbody	1
0	0.447527	3	223	GO:0030658	transport vesicle membrane	1
0	0.765872	2	68	GO:0030660	Golgi-associated vesicle membrane	1
0	0.696419	2	129	GO:0030662	coated vesicle membrane	1
0	0.726333	6	82	GO:0030665	clathrin-coated vesicle membrane	1
0	0.223514	3	168	GO:0030666	endocytic vesicle membrane	1
0	0.750766	3	339	GO:0030667	secretory granule membrane	1
0	0.172391	2	26	GO:0030669	clathrin-coated endocytic vesicle membrane	1
0	0.342988	2	95	GO:0030670	phagocytic vesicle membrane	1
0	0.773419	4	63	GO:0030673	axolemma	1
0	0.658949	2	14	GO:0030677	ribonuclease P complex	1
0	0.326794	3	5	GO:0030678	mitochondrial ribonuclease P complex	1
0	0.153202	3	34	GO:0030687	preribosome, large subunit precursor	1
0	0.70735	4	16	GO:0030688	preribosome, small subunit precursor	1
0	0.27306	4	4	GO:0030692	Noc4p-Nop14p complex	1
0	0.0229588	2	101	GO:0030863	cortical cytoskeleton	1
0	0.246272	2	7	GO:0030870	Mre11 complex	1
0	0.193079	4	11	GO:0030891	VCB complex	1
0	0.0756325	2	10	GO:0030914	STAGA complex	1
0	0.0826578	3	13	GO:0031010	ISWI-type complex	1
0	0.0877679	2	752	GO:0031012	extracellular matrix	1
0	0.0642025	2	43	GO:0031045	dense core granule	1
0	0.354504	2	14	GO:0031082	BLOC complex	1
0	0.291341	2	10	GO:0031083	BLOC-1 complex	1
0	0.0629198	2	7	GO:0031088	platelet dense granule membrane	1
0	0.0466046	3	5	GO:0031089	platelet dense granule lumen	1
0	0.701582	2	66	GO:0031091	platelet alpha granule	1
0	0.762036	2	29	GO:0031092	platelet alpha granule membrane	1
0	0.510096	3	35	GO:0031093	platelet alpha granule lumen	1
0	0.236626	3	14	GO:0031143	pseudopodium	1
0	0.285456	3	32	GO:0031201	SNARE complex	1
0	0.445455	2	8	GO:0031209	SCAR complex	1
0	0.287217	2	37	GO:0031225	anchored component of membrane	1
0	0.078998	4	29	GO:0031232	extrinsic component of external side of plasma membrane	1
0	0.534775	2	81	GO:0031234	extrinsic component of cytoplasmic side of plasma membrane	1
0	0.123788	2	8	GO:0031235	intrinsic component of the cytoplasmic side of the plasma membrane	1
0	0.87328	2	289	GO:0031252	cell leading edge	1
0	0.466598	4	503	GO:0031253	cell projection membrane	1
0	0.630419	2	225	GO:0031256	leading edge membrane	1
0	0.506163	2	28	GO:0031258	lamellipodium membrane	1
0	0.23034	3	40	GO:0031312	extrinsic component of organelle membrane	1
0	0.333086	2	9	GO:0031314	extrinsic component of mitochondrial inner membrane	1
0	0.0768633	2	5	GO:0031428	box C/D RNP complex	1
0	0.693155	2	95	GO:0031430	M band	1
0	0.255562	2	232	GO:0031461	cullin-RING ubiquitin ligase complex	1
0	0.0619597	4	26	GO:0031462	Cul2-RING ubiquitin ligase complex	1
0	0.387501	2	75	GO:0031463	Cul3-RING ubiquitin ligase complex	1
0	0.832038	4	243	GO:0031514	motile cilium	1
0	0.13868	2	31	GO:0031519	PcG protein complex	1
0	0.187692	2	21	GO:0031523	Myb complex	1
0	0.0411128	2	160	GO:0031526	brush border membrane	1
0	0.183543	2	50	GO:0031528	microvillus membrane	1
0	0.629678	4	16	GO:0031588	nucleotide-activated protein kinase complex	1
0	0.677351	2	198	GO:0031594	neuromuscular junction	1
0	0.365	2	7	GO:0031595	nuclear proteasome complex	1
0	0.466595	3	10	GO:0031597	cytosolic proteasome complex	1
0	0.121626	2	13	GO:0031616	spindle pole centrosome	1
0	0.136111	2	127	GO:0031674	I band	1
0	0.631517	6	144	GO:0031901	early endosome membrane	1
0	0.304229	6	148	GO:0031902	late endosome membrane	1
0	0.107957	2	25	GO:0031904	endosome lumen	1
0	0.410258	4	300	GO:0031965	nuclear membrane	1
0	0.363459	4	682	GO:0031966	mitochondrial membrane	1
0	0.479453	2	138	GO:0031985	Golgi cisterna	1
0	0.0900284	3	22	GO:0032009	early phagosome	1
0	0.790049	2	120	GO:0032154	cleavage furrow	1
0	0.354266	6	18	GO:0032281	AMPA glutamate receptor complex	1
0	0.550038	2	11	GO:0032300	mismatch repair complex	1
0	0.260261	2	4	GO:0032301	MutSalpha complex	1
0	0.5388	2	79	GO:0032420	stereocilium	1
0	0.640444	3	70	GO:0032421	stereocilium bundle	1
0	0.267817	2	36	GO:0032426	stereocilium tip	1
0	0.184492	2	25	GO:0032433	filopodium tip	1
0	0.285963	2	6	GO:0032437	cuticular plate	1
0	0.104063	2	4	GO:0032579	apical lamina of hyaline layer	1
0	0.229814	3	118	GO:0032580	Golgi cisterna membrane	1
0	0.248241	2	27	GO:0032585	multivesicular body membrane	1
0	0.0396395	2	71	GO:0032587	ruffle membrane	1
0	0.531332	6	86	GO:0032588	trans-Golgi network membrane	1
0	0.706341	2	130	GO:0032589	neuron projection membrane	1
0	0.286117	3	45	GO:0032590	dendrite membrane	1
0	0.182743	3	15	GO:0032591	dendritic spine membrane	1
0	0.14415	2	13	GO:0032806	carboxy-terminal domain protein kinase complex	1
0	0.933131	2	198	GO:0032838	plasma membrane bounded cell projection cytoplasm	1
0	0.324452	3	38	GO:0032839	dendrite cytoplasm	1
0	0.301931	3	15	GO:0032983	kainate selective glutamate receptor complex	1
0	0.0313181	2	140	GO:0032993	protein-DNA complex	1
0	0.563097	2	18	GO:0033010	paranodal junction	1
0	0.206154	5	24	GO:0033017	sarcoplasmic reticulum membrane	1
0	0.568857	2	59	GO:0033116	endoplasmic reticulum-Golgi intermediate compartment membrane	1
0	0.294574	2	14	GO:0033165	interphotoreceptor matrix	1
0	0.276432	2	28	GO:0033270	paranode region of axon	1
0	0.455408	2	10	GO:0033276	transcription factor TFTC complex	1
0	0.115311	2	8	GO:0033588	elongator holoenzyme complex	1
0	0.0965658	2	5	GO:0033596	TSC1-TSC2 complex	1
0	0.745584	4	22	GO:0033644	host cell membrane	1
0	0.838126	4	35	GO:0033646	host intracellular part	1
0	0.68992	2	18	GO:0033655	host cell cytoplasm part	1
0	0.209529	3	14	GO:0034045	phagophore assembly site membrane	1
0	0.0628153	2	130	GO:0034399	nuclear periphery	1
0	0.806836	2	120	GO:0034451	centriolar satellite	1
0	0.0264615	2	3	GO:0034457	Mpp10 complex	1
0	0.0535452	2	190	GO:0034703	cation channel complex	1
0	0.308875	2	35	GO:0034704	calcium channel complex	1
0	0.119332	2	26	GO:0034706	sodium channel complex	1
0	0.0994206	2	54	GO:0034707	chloride channel complex	1
0	0.304581	4	96	GO:0034708	methyltransferase complex	1
0	0.407239	2	18	GO:0034709	methylosome	1
0	0.293647	2	6	GO:0034751	aryl hydrocarbon receptor complex	1
0	0.326756	2	8	GO:0035032	phosphatidylinositol 3-kinase complex, class III	1
0	0.0309981	3	6	GO:0035061	interchromatin granule	1
0	0.280694	2	65	GO:0035097	histone methyltransferase complex	1
0	0.305006	3	11	GO:0035098	ESC/E(Z) complex	1
0	0.20395	4	5	GO:0035189	Rb-E2F complex	1
0	0.399305	2	17	GO:0035253	ciliary rootlet	1
0	0.104667	2	15	GO:0035355	Toll-like receptor 2-Toll-like receptor 6 protein complex	1
0	0.0895577	3	51	GO:0035577	azurophil granule membrane	1
0	0.206597	3	90	GO:0035578	azurophil granule lumen	1
0	0.141423	2	82	GO:0035579	specific granule membrane	1
0	0.355886	2	22	GO:0035631	CD40 receptor complex	1
0	0.599742	2	14	GO:0035748	myelin sheath abaxonal region	1
0	0.974597	2	73	GO:0035869	ciliary transition zone	1
0	0.339505	6	18	GO:0036019	endolysosome	1
0	0.321942	3	16	GO:0036020	endolysosome membrane	1
0	0.0394987	2	4	GO:0036063	acroblast	1
0	0.931714	2	166	GO:0036064	ciliary basal body	1
0	0.13952	2	782	GO:0036477	somatodendritic compartment	1
0	0.350067	2	12	GO:0038039	G protein-coupled receptor heterodimeric complex	1
0	0.552071	5	13	GO:0042151	nematocyst	1
0	0.477432	2	186	GO:0042383	sarcolemma	1
0	0.293861	2	9	GO:0042405	nuclear inclusion body	1
0	0.301896	9	34	GO:0042588	zymogen granule	1
0	0.344277	2	41	GO:0042589	zymogen granule membrane	1
0	0.346805	2	6	GO:0042597	periplasmic space	1
0	0.305998	2	5	GO:0042600	egg chorion	1
0	0.557684	3	12	GO:0042622	photoreceptor outer segment membrane	1
0	0.33351	3	251	GO:0042734	presynaptic membrane	1
0	0.0863463	9	7	GO:0042827	platelet dense granule	1
0	0.106124	2	10	GO:0043020	NADPH oxidase complex	1
0	0.21207	2	51	GO:0043034	costamere	1
0	0.462787	6	71	GO:0043073	germ cell nucleus	1
0	0.150733	2	79	GO:0043083	synaptic cleft	1
0	0.114937	2	35	GO:0043194	axon initial segment	1
0	0.808783	2	153	GO:0043195	terminal bouton	1
0	0.320729	2	18	GO:0043196	varicosity	1
0	0.683271	2	88	GO:0043198	dendritic shaft	1
0	0.446988	2	129	GO:0043202	lysosomal lumen	1
0	0.0512846	2	263	GO:0043204	perikaryon	1
0	0.297104	2	161	GO:0043209	myelin sheath	1
0	0.0863343	2	511	GO:0043235	receptor complex	1
0	0.54763	2	99	GO:0043296	apical junction complex	1
0	0.0355072	2	5	GO:0043527	tRNA methyltransferase complex	1
0	0.428306	2	8	GO:0044194	cytolytic granule	1
0	0.437006	2	10	GO:0044214	spanning component of plasma membrane	1
0	0.320722	1	26	GO:0044217	other organism part	1
0	0.122023	2	16	GO:0044218	other organism cell membrane	1
0	0.197131	2	3	GO:0044220	host cell perinuclear region of cytoplasm	1
0	0.711418	2	22	GO:0044224	juxtaparanode region of axon	1
0	0.194648	4	3	GO:0044231	host cell presynaptic membrane	1
0	0.492305	2	37	GO:0044232	organelle membrane contact site	1
0	0.419358	2	20	GO:0044233	mitochondria-associated endoplasmic reticulum membrane	1
0	0.315094	2	20	GO:0044292	dendrite terminus	1
0	0.521414	2	46	GO:0044295	axonal growth cone	1
0	0.402411	3	7	GO:0044300	cerebellar mossy fiber	1
0	0.287308	2	9	GO:0044301	climbing fiber	1
0	0.577852	2	66	GO:0044304	main axon	1
0	0.0686318	3	15	GO:0044305	calyx of Held	1
0	0.280416	2	8	GO:0044308	axonal spine	1
0	0.242616	3	4	GO:0044316	cone cell pedicle	1
0	0.0601088	2	12	GO:0044322	endoplasmic reticulum quality control compartment	1
0	0.509603	2	10	GO:0044327	dendritic spine head	1
0	0.192211	-1	718	GO:0044421	obsolete extracellular region part	1
0	0.883836	1	33	GO:0044423	virion part	1
0	0.1842	-1	561	GO:0044427	obsolete chromosomal part	1
0	0.36942	-1	724	GO:0044429	obsolete mitochondrial part	1
0	0.449916	-1	873	GO:0044433	obsolete cytoplasmic vesicle part	1
0	0.154685	-1	341	GO:0044437	obsolete vacuolar part	1
0	0.522513	-1	257	GO:0044440	obsolete endosomal part	1
0	0.854969	-1	338	GO:0044441	obsolete ciliary part	1
0	0.646888	-1	33	GO:0044447	obsolete axoneme part	1
0	0.0816796	-1	148	GO:0044448	obsolete cell cortex part	1
0	0.167525	-1	128	GO:0044450	obsolete microtubule organizing center part	1
0	0.172133	-1	124	GO:0044452	obsolete nucleolar part	1
0	0.0606182	-1	138	GO:0044455	obsolete mitochondrial membrane part	1
0	0.776246	-1	582	GO:0044456	obsolete synapse part	1
0	0.423931	2	7	GO:0044530	supraspliceosomal complex	1
0	0.567875	6	12	GO:0044545	NSL complex	1
0	0.0209523	2	3	GO:0044599	AP-5 adaptor complex	1
0	0.0623967	3	6	GO:0044613	nuclear pore central transport channel	1
0	0.0953661	2	5	GO:0044614	nuclear pore cytoplasmic filaments	1
0	0.707281	2	161	GO:0044853	plasma membrane raft	1
0	0.0441243	2	52	GO:0045111	intermediate filament cytoskeleton	1
0	0.210129	2	83	GO:0045171	intercellular bridge	1
0	0.648476	2	464	GO:0045177	apical part of cell	1
0	0.104135	2	103	GO:0045178	basal part of cell	1
0	0.376841	5	56	GO:0045179	apical cortex	1
0	0.296654	2	19	GO:0045180	basal cortex	1
0	0.141506	3	1401	GO:0045202	synapse	1
0	0.609227	5	446	GO:0045211	postsynaptic membrane	1
0	0.916372	2	41	GO:0045334	clathrin-coated endocytic vesicle	1
0	0.382951	2	128	GO:0045335	phagocytic vesicle	1
0	0.0849109	2	10	GO:0046536	dosage compensation complex	1
0	0.219973	2	22	GO:0046658	anchored component of plasma membrane	1
0	0.720163	3	24	GO:0046930	pore complex	1
0	0.980177	2	812	GO:0048471	perinuclear region of cytoplasm	1
0	0.216154	2	74	GO:0048786	presynaptic active zone	1
0	0.0906496	5	15	GO:0048787	presynaptic active zone membrane	1
0	0.675471	2	57	GO:0051233	spindle midzone	1
0	0.570159	5	158	GO:0055037	recycling endosome	1
0	0.195609	3	51	GO:0055038	recycling endosome membrane	1
0	0.381198	2	55	GO:0055120	striated muscle dense body	1
0	0.166352	2	88	GO:0060076	excitatory synapse	1
0	0.229653	2	46	GO:0060077	inhibitory synapse	1
0	0.747421	2	81	GO:0060170	ciliary membrane	1
0	0.193614	2	7	GO:0060171	stereocilium membrane	1
0	0.51442	2	10	GO:0060198	clathrin-sculpted vesicle	1
0	0.600346	2	26	GO:0061174	type I terminal bouton	1
0	0.408015	2	11	GO:0061176	type Ib terminal bouton	1
0	0.331044	2	8	GO:0061177	type Is terminal bouton	1
0	0.181039	4	260	GO:0061695	transferase complex, transferring phosphorus-containing groups	1
0	0.610909	2	16	GO:0061827	sperm head	1
0	0.0959199	2	538	GO:0062023	collagen-containing extracellular matrix	1
0	0.197585	2	11	GO:0065010	extracellular membrane-bounded organelle	1
0	0.0281856	2	3	GO:0070032	synaptobrevin 2-SNAP-25-syntaxin-1a-complexin I complex	1
0	0.0281856	2	3	GO:0070044	synaptobrevin 2-SNAP-25-syntaxin-1a complex	1
0	0.0952276	2	27	GO:0070069	cytochrome complex	1
0	0.490518	2	109	GO:0070160	tight junction	1
0	0.191277	3	4	GO:0070176	DRM complex	1
0	0.0483207	2	3	GO:0070516	CAK-ERCC2 complex	1
0	0.189979	2	5	GO:0070533	BRCA1-C complex	1
0	0.194995	2	64	GO:0070603	SWI/SNF superfamily-type complex	1
0	0.121158	2	8	GO:0070701	mucus layer	1
0	0.069622	3	6	GO:0070761	pre-snoRNP complex	1
0	0.284385	4	46	GO:0070821	tertiary granule membrane	1
0	0.196272	2	19	GO:0070822	Sin3-type complex	1
0	0.101477	3	12	GO:0070847	core mediator complex	1
0	0.290503	2	12	GO:0070852	cell body fiber	1
0	0.140139	2	24	GO:0070938	contractile ring	1
0	0.157691	2	4	GO:0070939	Dsl1/NZR complex	1
0	0.0270576	2	33	GO:0071005	U2-type precatalytic spliceosome	1
0	0.061696	2	28	GO:0071007	U2-type catalytic step 2 spliceosome	1
0	0.0581454	2	11	GO:0071014	post-mRNA release spliceosomal complex	1
0	0.449547	2	13	GO:0071212	subsynaptic reticulum	1
0	0.0279127	2	6	GO:0071254	cytoplasmic U snRNP body	1
0	0.110501	4	12	GO:0071682	endocytic vesicle lumen	1
0	0.0549041	2	3	GO:0071817	MMXD complex	1
0	0.105927	2	4	GO:0071986	Ragulator complex	1
0	0.0951596	3	9	GO:0072357	PTW/PP1 phosphatase complex	1
0	0.289039	2	16	GO:0072562	blood microparticle	1
0	0.228306	6	136	GO:0072686	mitotic spindle	1
0	0.257287	2	16	GO:0089717	spanning component of membrane	1
0	0.233753	2	16	GO:0090571	RNA polymerase II transcription repressor complex	1
0	0.0240256	2	198	GO:0090575	RNA polymerase II transcription regulator complex	1
0	0.0425098	2	25	GO:0090665	glycoprotein complex	1
0	0.30584	4	11	GO:0090733	tenascin complex	1
0	0.970599	2	109	GO:0097014	ciliary plasm	1
0	0.681066	2	19	GO:0097038	perinuclear endoplasmic reticulum	1
0	0.66984	2	653	GO:0097060	synaptic membrane	1
0	0.0985427	2	9	GO:0097180	serine protease inhibitor complex	1
0	0.437605	2	10	GO:0097197	tetraspanin-enriched microdomain	1
0	0.529813	-1	162	GO:0097223	obsolete sperm part	1
0	0.420009	2	45	GO:0097225	sperm midpiece	1
0	0.0846005	2	26	GO:0097228	sperm principal piece	1
0	0.130927	2	4	GO:0097255	R2TP complex	1
0	0.332642	2	22	GO:0097346	INO80-type complex	1
0	0.0549041	2	3	GO:0097361	CIA complex	1
0	0.53787	3	12	GO:0097381	photoreceptor disc membrane	1
0	0.209349	3	48	GO:0097386	glial cell projection	1
0	0.125274	4	6	GO:0097413	Lewy body	1
0	0.376519	-1	7	GO:0097425	obsolete smooth endoplasmic reticulum part	1
0	0.113551	2	16	GO:0097433	dense body	1
0	0.696135	6	31	GO:0097440	apical dendrite	1
0	0.480172	6	9	GO:0097441	basal dendrite	1
0	0.12675	2	504	GO:0097447	dendritic tree	1
0	0.0791529	2	29	GO:0097449	astrocyte projection	1
0	0.178671	3	13	GO:0097450	astrocyte end-foot	1
0	0.258307	2	4	GO:0097451	glial limiting end-foot	1
0	0.566418	-1	1265	GO:0097458	obsolete neuron part	1
0	0.117794	4	24	GO:0097470	ribbon synapse	1
0	0.318746	2	5	GO:0097471	mossy fiber rosette	1
0	0.184007	7	13	GO:0097487	multivesicular body, internal vesicle	1
0	0.387789	2	35	GO:0097542	ciliary tip	1
0	0.557684	2	12	GO:0097543	ciliary inversin compartment	1
0	0.855648	4	143	GO:0097730	non-motile cilium	1
0	0.0625761	2	16	GO:0098559	cytoplasmic side of early endosome membrane	1
0	0.193417	2	15	GO:0098576	lumenal side of membrane	1
0	0.634088	4	13	GO:0098592	cytoplasmic side of apical plasma membrane	1
0	0.0461159	2	5	GO:0098635	protein complex involved in cell-cell adhesion	1
0	0.344355	2	43	GO:0098636	protein complex involved in cell adhesion	1
0	0.412612	3	20	GO:0098637	protein complex involved in cell-matrix adhesion	1
0	0.233837	3	6	GO:0098642	network-forming collagen trimer	1
0	0.0799063	5	12	GO:0098684	photoreceptor ribbon synapse	1
0	0.243798	4	56	GO:0098685	Schaffer collateral - CA1 synapse	1
0	0.303173	5	60	GO:0098686	hippocampal mossy fiber to CA3 synapse	1
0	0.364915	2	290	GO:0098687	chromosomal region	1
0	0.514955	5	15	GO:0098688	parallel fiber to Purkinje cell synapse	1
0	0.313996	4	36	GO:0098690	glycinergic synapse	1
0	0.376165	2	48	GO:0098691	dopaminergic synapse	1
0	0.0328832	3	4	GO:0098753	anchored component of the cytoplasmic side of the plasma membrane	1
0	0.194917	2	584	GO:0098793	presynapse	1
0	0.320996	2	489	GO:0098794	postsynapse	1
0	0.505964	2	1081	GO:0098796	membrane protein complex	1
0	0.20066	2	597	GO:0098797	plasma membrane protein complex	1
0	0.0378198	2	215	GO:0098798	mitochondrial protein-containing complex	1
0	0.103044	2	15	GO:0098799	outer mitochondrial membrane protein complex	1
0	0.0387495	3	86	GO:0098800	inner mitochondrial membrane protein complex	1
0	0.106314	3	283	GO:0098802	plasma membrane signaling receptor complex	1
0	0.598858	2	102	GO:0098839	postsynaptic density membrane	1
0	0.226872	2	6	GO:0098843	postsynaptic endocytic zone	1
0	0.690061	4	256	GO:0098858	actin-based cell projection	1
0	0.200762	4	6	GO:0098965	extracellular matrix of synaptic cleft	1
0	0.331458	4	359	GO:0098978	glutamatergic synapse	1
0	0.557951	4	32	GO:0098981	cholinergic synapse	1
0	0.226057	4	89	GO:0098982	GABA-ergic synapse	1
0	0.295721	2	28	GO:0098985	asymmetric, glutamatergic, excitatory synapse	1
0	0.0353165	2	58	GO:0099023	vesicle tethering complex	1
0	0.0760713	4	4	GO:0099053	activating signal cointegrator 1 complex	1
0	0.434691	2	8	GO:0099078	BORC complex	1
0	0.137214	2	1027	GO:0099080	supramolecular complex	1
0	0.910508	3	506	GO:0099568	cytoplasmic region	1
0	0.0308613	4	4	GO:0099617	matrix side of mitochondrial inner membrane	1
0	0.596091	3	145	GO:0099634	postsynaptic specialization membrane	1
0	0.521064	2	97	GO:0099738	cell cortex region	1
0	0.560516	2	158	GO:0101002	ficolin-1-rich granule	1
0	0.598576	2	49	GO:0101003	ficolin-1-rich granule membrane	1
0	0.0352954	2	4	GO:0101019	nucleolar exosome (RNase complex)	1
0	0.514765	2	91	GO:0120111	neuron projection cytoplasm	1
0	0.0517654	3	5	GO:0140494	migrasome	1
0	0.0659954	2	128	GO:0140534	endoplasmic reticulum protein-containing complex	1
0	0.477669	2	848	GO:0140535	intracellular protein-containing complex	1
0	0.346244	3	18	GO:0150053	cerebellar climbing fiber to Purkinje cell synapse	1
0	0.101422	2	1439	GO:1902494	catalytic complex	1
0	0.289928	2	59	GO:1902554	serine/threonine protein kinase complex	1
0	0.107528	5	50	GO:1902562	H4 histone acetyltransferase complex	1
0	0.0772735	3	13	GO:1902710	GABA receptor complex	1
0	0.080436	4	8	GO:1902711	GABA-A receptor complex	1
0	0.189039	4	5	GO:1902712	G protein-coupled GABA receptor complex	1
0	0.105927	2	4	GO:1902773	GTPase activator complex	1
0	0.549524	2	80	GO:1902911	protein kinase complex	1
0	0.180771	3	50	GO:1904115	axon cytoplasm	1
0	0.162857	4	126	GO:1904813	ficolin-1-rich granule lumen	1
0	0.283912	2	91	GO:1904949	ATPase complex	1
0	0.12428	2	4	GO:1905103	integral component of lysosomal membrane	1
0	0.344757	2	115	GO:1905368	peptidase complex	1
0	0.654435	2	85	GO:1905369	endopeptidase complex	1
0	0.358349	2	6	GO:1990030	pericellular basket	1
0	0.0621991	4	3	GO:1990071	TRAPPII protein complex	1
0	0.0260045	2	3	GO:1990112	RQC complex	1
0	0.046556	3	116	GO:1990204	oxidoreductase complex	1
0	0.0921688	2	3	GO:1990229	iron-sulfur cluster assembly complex	1
0	0.385294	2	825	GO:1990234	transferase complex	1
0	0.285528	2	5	GO:1990357	terminal web	1
0	0.885075	2	42	GO:1990391	DNA repair complex	1
0	0.189893	2	14	GO:1990620	ANPR-A receptor complex	1
0	0.186125	2	11	GO:1990779	glycoprotein Ib-IX-V complex	1
0	0.340646	3	6	GO:1990851	Wnt-Frizzled-LRP5/6 complex	1
0	0.686057	2	19	GO:1990909	Wnt signalosome	1
0	1	3	9	GO:0000109	nucleotide-excision repair complex	1
0	1	2	5	GO:0000120	RNA polymerase I transcription regulator complex	1
0	1	3	5	GO:0000126	transcription factor TFIIIB complex	1
0	1	3	4	GO:0000127	transcription factor TFIIIC complex	1
0	1	2	6	GO:0000131	incipient cellular bud site	1
0	1	3	16	GO:0000137	Golgi cis cisterna	1
0	1	3	8	GO:0000159	protein phosphatase type 2A complex	1
0	1	2	9	GO:0000164	protein phosphatase type 1 complex	1
0	1	2	6	GO:0000172	ribonuclease MRP complex	1
0	1	2	12	GO:0000235	astral microtubule	1
0	1	2	31	GO:0000242	pericentriolar material	1
0	1	5	7	GO:0000243	commitment complex	1
0	1	2	3	GO:0000306	extrinsic component of vacuolar membrane	1
0	1	5	3	GO:0000308	cytoplasmic cyclin-dependent protein kinase holoenzyme complex	1
0	1	6	14	GO:0000325	plant-type vacuole	1
0	1	2	9	GO:0000329	fungal-type vacuole membrane	1
0	1	2	4	GO:0000438	core TFIIH complex portion of holo TFIIH complex	1
0	1	2	5	GO:0000506	glycosylphosphatidylinositol-N-acetylglucosaminyltransferase (GPI-GnT) complex	1
0	1	4	29	GO:0000777	condensed chromosome kinetochore	1
0	1	2	8	GO:0000796	condensin complex	1
0	1	2	15	GO:0000800	lateral element	1
0	1	3	8	GO:0000811	GINS complex	1
0	1	2	10	GO:0000813	ESCRT I complex	1
0	1	2	4	GO:0000814	ESCRT II complex	1
0	1	2	6	GO:0000815	ESCRT III complex	1
0	1	2	6	GO:0000839	Hrd1p ubiquitin ligase ERAD-L complex	1
0	1	2	5	GO:0000939	condensed chromosome inner kinetochore	1
0	1	2	15	GO:0000940	condensed chromosome outer kinetochore	1
0	1	2	21	GO:0000943	retrotransposon nucleocapsid	1
0	1	2	5	GO:0001411	hyphal tip	1
0	1	3	3	GO:0001518	voltage-gated sodium channel complex	1
0	1	2	6	GO:0001520	outer dense fiber	1
0	1	2	15	GO:0001527	microfibril	1
0	1	2	6	GO:0001534	radial spoke	1
0	1	2	3	GO:0001535	radial spoke head	1
0	1	2	6	GO:0001651	dense fibrillar component	1
0	1	2	5	GO:0001739	sex chromatin	1
0	1	2	12	GO:0001939	female pronucleus	1
0	1	2	10	GO:0001940	male pronucleus	1
0	1	3	14	GO:0002081	outer acrosomal membrane	1
0	1	4	3	GO:0002095	caveolar macromolecular signaling complex	1
0	1	3	5	GO:0002116	semaphorin receptor complex	1
0	1	2	15	GO:0002177	manchette	1
0	1	2	3	GO:0002189	ribose phosphate diphosphokinase complex	1
0	1	2	9	GO:0005577	fibrinogen complex	1
0	1	2	3	GO:0005583	fibrillar collagen trimer	1
0	1	3	3	GO:0005589	collagen type VI trimer	1
0	1	2	3	GO:0005602	complement component C1 complex	1
0	1	2	23	GO:0005618	cell wall	1
0	1	3	3	GO:0005638	lamin filament	1
0	1	3	6	GO:0005642	annulate lamellae	1
0	1	4	7	GO:0005658	alpha DNA polymerase:primase complex	1
0	1	2	5	GO:0005662	DNA replication factor A complex	1
0	1	2	5	GO:0005663	DNA replication factor C complex	1
0	1	3	13	GO:0005665	RNA polymerase II, core complex	1
0	1	2	3	GO:0005668	RNA polymerase transcription factor SL1 complex	1
0	1	4	6	GO:0005672	transcription factor TFIIA complex	1
0	1	2	3	GO:0005674	transcription factor TFIIF complex	1
0	1	2	8	GO:0005677	chromatin silencing complex	1
0	1	4	8	GO:0005683	U7 snRNP	1
0	1	4	3	GO:0005690	U4atac snRNP	1
0	1	2	22	GO:0005697	telomerase holoenzyme complex	1
0	1	4	7	GO:0005701	polytene chromosome chromocenter	1
0	1	2	32	GO:0005703	polytene chromosome puff	1
0	1	3	8	GO:0005704	polytene chromosome band	1
0	1	2	3	GO:0005712	chiasma	1
0	1	2	3	GO:0005713	recombination nodule	1
0	1	4	15	GO:0005721	pericentric heterochromatin	1
0	1	3	3	GO:0005725	intercalary heterochromatin	1
0	1	3	13	GO:0005736	RNA polymerase I complex	1
0	1	4	5	GO:0005742	mitochondrial outer membrane translocase complex	1
0	1	2	4	GO:0005785	signal recognition particle receptor complex	1
0	1	2	4	GO:0005787	signal peptidase complex	1
0	1	3	41	GO:0005801	cis-Golgi network	1
0	1	3	9	GO:0005816	spindle pole body	1
0	1	3	19	GO:0005818	aster	1
0	1	2	3	GO:0005823	central plaque of spindle pole body	1
0	1	2	4	GO:0005827	polar microtubule	1
0	1	2	15	GO:0005828	kinetochore microtubule	1
0	1	2	4	GO:0005833	hemoglobin complex	1
0	1	2	13	GO:0005839	proteasome core complex	1
0	1	2	5	GO:0005846	nuclear cap binding complex	1
0	1	2	5	GO:0005850	eukaryotic translation initiation factor 2 complex	1
0	1	2	5	GO:0005851	eukaryotic translation initiation factor 2B complex	1
0	1	2	13	GO:0005852	eukaryotic translation initiation factor 3 complex	1
0	1	2	31	GO:0005858	axonemal dynein complex	1
0	1	2	5	GO:0005863	striated muscle myosin thick filament	1
0	1	2	24	GO:0005868	cytoplasmic dynein complex	1
0	1	2	9	GO:0005869	dynactin complex	1
0	1	7	67	GO:0005876	spindle microtubule	1
0	1	2	7	GO:0005885	Arp2/3 protein complex	1
0	1	2	3	GO:0005890	sodium:potassium-exchanging ATPase complex	1
0	1	2	3	GO:0005899	insulin receptor complex	1
0	1	2	4	GO:0005914	spot adherens junction	1
0	1	2	14	GO:0005915	zonula adherens	1
0	1	2	3	GO:0005917	nephrocyte diaphragm	1
0	1	2	35	GO:0005918	septate junction	1
0	1	2	4	GO:0005919	pleated septate junction	1
0	1	4	5	GO:0005920	smooth septate junction	1
0	1	2	19	GO:0005921	gap junction	1
0	1	2	6	GO:0005933	cellular bud	1
0	1	3	6	GO:0005934	cellular bud tip	1
0	1	3	8	GO:0005935	cellular bud neck	1
0	1	3	10	GO:0005955	calcineurin complex	1
0	1	2	6	GO:0005958	DNA-dependent protein kinase-DNA ligase 4 complex	1
0	1	4	3	GO:0005960	glycine cleavage complex	1
0	1	2	3	GO:0005964	phosphorylase kinase complex	1
0	1	4	3	GO:0005968	Rab-protein geranylgeranyltransferase complex	1
0	1	5	4	GO:0008024	cyclin/CDK positive transcription elongation factor complex	1
0	1	2	3	GO:0008091	spectrin	1
0	1	3	4	GO:0008230	ecdysone receptor holocomplex	1
0	1	2	9	GO:0008250	oligosaccharyltransferase complex	1
0	1	3	3	GO:0008275	gamma-tubulin small complex	1
0	1	2	8	GO:0008278	cohesin complex	1
0	1	3	4	GO:0008282	inward rectifying potassium channel	1
0	1	3	7	GO:0008303	caspase complex	1
0	1	2	11	GO:0008541	proteasome regulatory particle, lid subcomplex	1
0	1	3	6	GO:0008622	epsilon DNA polymerase complex	1
0	1	2	3	GO:0008623	CHRAC	1
0	1	3	4	GO:0009274	peptidoglycan-based cell wall	1
0	1	2	8	GO:0009277	fungal-type cell wall	1
0	1	2	4	GO:0009331	glycerol-3-phosphate dehydrogenase complex	1
0	1	3	4	GO:0009353	mitochondrial oxoglutarate dehydrogenase complex	1
0	1	2	3	GO:0009368	endopeptidase Clp complex	1
0	1	3	7	GO:0009505	plant-type cell wall	1
0	1	2	5	GO:0009524	phragmoplast	1
0	1	2	16	GO:0010369	chromocenter	1
0	1	2	4	GO:0016013	syntrophin complex	1
0	1	2	8	GO:0016222	procollagen-proline 4-dioxygenase complex	1
0	1	2	34	GO:0016235	aggresome	1
0	1	2	7	GO:0016272	prefoldin complex	1
0	1	2	6	GO:0016281	eukaryotic translation initiation factor 4F complex	1
0	1	4	29	GO:0016327	apicolateral plasma membrane	1
0	1	2	12	GO:0016342	catenin complex	1
0	1	2	31	GO:0016469	proton-transporting two-sector ATPase complex	1
0	1	2	11	GO:0016586	RSC-type complex	1
0	1	4	7	GO:0016600	flotillin complex	1
0	1	2	3	GO:0017087	mitochondrial processing peptidase complex	1
0	1	2	11	GO:0017101	aminoacyl-tRNA synthetase multienzyme complex	1
0	1	2	3	GO:0017117	single-stranded DNA-dependent ATP-dependent DNA helicase complex	1
0	1	2	8	GO:0017146	NMDA selective glutamate receptor complex	1
0	1	2	3	GO:0018444	translation release factor complex	1
0	1	2	6	GO:0019008	molybdopterin synthase complex	1
0	1	2	16	GO:0019013	viral nucleocapsid	1
0	1	2	3	GO:0019034	viral replication complex	1
0	1	2	4	GO:0019773	proteasome core complex, alpha-subunit complex	1
0	1	2	7	GO:0019774	proteasome core complex, beta-subunit complex	1
0	1	2	15	GO:0020002	host cell plasma membrane	1
0	1	2	4	GO:0020003	symbiont-containing vacuole	1
0	1	4	3	GO:0020005	symbiont-containing vacuole membrane	1
0	1	2	19	GO:0030014	CCR4-NOT complex	1
0	1	2	8	GO:0030015	CCR4-NOT core complex	1
0	1	3	15	GO:0030056	hemidesmosome	1
0	1	2	5	GO:0030115	S-layer	1
0	1	5	6	GO:0030121	AP-1 adaptor complex	1
0	1	4	5	GO:0030123	AP-3 adaptor complex	1
0	1	2	4	GO:0030124	AP-4 adaptor complex	1
0	1	3	19	GO:0030131	clathrin adaptor complex	1
0	1	2	14	GO:0030132	clathrin coat of coated pit	1
0	1	8	20	GO:0030137	COPI-coated vesicle	1
0	1	3	64	GO:0030286	dynein complex	1
0	1	3	4	GO:0030289	protein phosphatase 4 complex	1
0	1	2	17	GO:0030428	cell septum	1
0	1	2	16	GO:0030430	host cell cytoplasm	1
0	1	4	3	GO:0030445	yeast-form cell wall	1
0	1	2	6	GO:0030478	actin cap	1
0	1	4	3	GO:0030485	smooth muscle contractile fiber	1
0	1	2	5	GO:0030849	autosome	1
0	1	5	6	GO:0030868	smooth endoplasmic reticulum membrane	1
0	1	2	9	GO:0030877	beta-catenin destruction complex	1
0	1	3	3	GO:0030893	meiotic cohesin complex	1
0	1	3	20	GO:0030894	replisome	1
0	1	2	5	GO:0030896	checkpoint clamp complex	1
0	1	3	12	GO:0030904	retromer complex	1
0	1	3	5	GO:0030906	retromer, cargo-selective complex	1
0	1	2	4	GO:0030956	glutamyl-tRNA(Gln) amidotransferase complex	1
0	1	2	5	GO:0030981	cortical microtubule cytoskeleton	1
0	1	2	6	GO:0030991	intraciliary transport particle A	1
0	1	3	4	GO:0031021	interphase microtubule organizing center	1
0	1	2	11	GO:0031074	nucleocytoplasmic transport complex	1
0	1	2	9	GO:0031080	nuclear pore outer ring	1
0	1	3	3	GO:0031084	BLOC-2 complex	1
0	1	5	5	GO:0031094	platelet dense tubular network	1
0	1	5	3	GO:0031095	platelet dense tubular network membrane	1
0	1	2	7	GO:0031233	intrinsic component of external side of plasma membrane	1
0	1	2	9	GO:0031254	cell trailing edge	1
0	1	2	19	GO:0031261	DNA replication preinitiation complex	1
0	1	2	3	GO:0031262	Ndc80 complex	1
0	1	3	7	GO:0031298	replication fork protection complex	1
0	1	4	6	GO:0031313	extrinsic component of endosome membrane	1
0	1	2	5	GO:0031315	extrinsic component of mitochondrial outer membrane	1
0	1	2	6	GO:0031371	ubiquitin conjugating enzyme complex	1
0	1	2	6	GO:0031390	Ctf18 RFC-like complex	1
0	1	2	3	GO:0031391	Elg1 RFC-like complex	1
0	1	4	8	GO:0031414	N-terminal protein acetyltransferase complex	1
0	1	2	4	GO:0031417	NatC complex	1
0	1	4	5	GO:0031436	BRCA1-BARD1 complex	1
0	1	5	8	GO:0031464	Cul4A-RING E3 ubiquitin ligase complex	1
0	1	5	4	GO:0031465	Cul4B-RING E3 ubiquitin ligase complex	1
0	1	4	7	GO:0031466	Cul5-RING ubiquitin ligase complex	1
0	1	4	4	GO:0031467	Cul7-RING ubiquitin ligase complex	1
0	1	2	8	GO:0031475	myosin V complex	1
0	1	2	9	GO:0031476	myosin VI complex	1
0	1	2	4	GO:0031499	TRAMP complex	1
0	1	2	5	GO:0031501	mannosyltransferase complex	1
0	1	2	18	GO:0031527	filopodium membrane	1
0	1	2	8	GO:0031673	H zone	1
0	1	3	3	GO:0031906	late endosome lumen	1
0	1	3	8	GO:0031931	TORC1 complex	1
0	1	2	30	GO:0031941	filamentous actin	1
0	1	7	3	GO:0032010	phagolysosome	1
0	1	3	4	GO:0032021	NELF complex	1
0	1	3	16	GO:0032039	integrator complex	1
0	1	2	12	GO:0032045	guanyl-nucleotide exchange factor complex	1
0	1	4	7	GO:0032059	bleb	1
0	1	3	5	GO:0032133	chromosome passenger complex	1
0	1	2	7	GO:0032156	septin cytoskeleton	1
0	1	2	3	GO:0032299	ribonuclease H2 complex	1
0	1	2	4	GO:0032389	MutLalpha complex	1
0	1	3	36	GO:0032391	photoreceptor connecting cilium	1
0	1	2	6	GO:0032541	cortical endoplasmic reticulum	1
0	1	2	6	GO:0032584	growth cone membrane	1
0	1	9	9	GO:0032593	insulin-responsive compartment	1
0	1	3	3	GO:0032777	Piccolo NuA4 histone acetyltransferase complex	1
0	1	3	3	GO:0032783	super elongation complex	1
0	1	2	12	GO:0032982	myosin filament	1
0	1	2	4	GO:0033018	sarcoplasmic reticulum lumen	1
0	1	2	3	GO:0033065	Rad51C-XRCC3 complex	1
0	1	2	6	GO:0033093	Weibel-Palade body	1
0	1	5	9	GO:0033106	cis-Golgi network membrane	1
0	1	3	11	GO:0033177	proton-transporting two-sector ATPase complex, proton-transporting domain	1
0	1	2	15	GO:0033178	proton-transporting two-sector ATPase complex, catalytic domain	1
0	1	2	12	GO:0033181	plasma membrane proton-transporting V-type ATPase complex	1
0	1	2	6	GO:0033256	I-kappaB/NF-kappaB complex	1
0	1	2	9	GO:0033290	eukaryotic 48S preinitiation complex	1
0	1	2	11	GO:0033391	chromatoid body	1
0	1	2	4	GO:0033503	HULC complex	1
0	1	2	7	GO:0033553	rDNA heterochromatin	1
0	1	2	3	GO:0033565	ESCRT-0 complex	1
0	1	2	7	GO:0033583	rhabdomere membrane	1
0	1	2	3	GO:0034066	RIC1-RGP1 guanyl-nucleotide exchange factor complex	1
0	1	2	9	GO:0034098	VCP-NPL4-UFD1 AAA ATPase complex	1
0	1	2	4	GO:0034274	Atg12-Atg5-Atg16 complex	1
0	1	3	6	GO:0034364	high-density lipoprotein particle	1
0	1	2	6	GO:0034388	Pwp2p-containing subcomplex of 90S preribosome	1
0	1	2	3	GO:0034448	EGO complex	1
0	1	2	4	GO:0034455	t-UTP complex	1
0	1	2	11	GO:0034464	BBSome	1
0	1	7	3	GO:0034466	chromaffin granule lumen	1
0	1	3	24	GO:0034663	endoplasmic reticulum chaperone complex	1
0	1	3	7	GO:0034715	pICln-Sm protein complex	1
0	1	2	3	GO:0034750	Scrib-APC-beta-catenin complex	1
0	1	5	4	GO:0034777	recycling endosome lumen	1
0	1	3	4	GO:0034990	nuclear mitotic cohesin complex	1
0	1	4	10	GO:0035003	subapical complex	1
0	1	2	13	GO:0035060	brahma complex	1
0	1	4	4	GO:0035062	omega speckle	1
0	1	4	11	GO:0035102	PRC1 complex	1
0	1	2	8	GO:0035145	exon-exon junction complex	1
0	1	2	7	GO:0035182	female germline ring canal outer rim	1
0	1	2	10	GO:0035354	Toll-like receptor 1-Toll-like receptor 2 protein complex	1
0	1	3	6	GO:0035363	histone locus body	1
0	1	2	3	GO:0035658	Mon1-Ccz1 complex	1
0	1	2	6	GO:0035686	sperm fibrous sheath	1
0	1	2	4	GO:0035749	myelin sheath adaxonal region	1
0	1	2	10	GO:0035838	growing cell tip	1
0	1	3	3	GO:0035840	old growing cell tip	1
0	1	3	6	GO:0035841	new growing cell tip	1
0	1	4	6	GO:0035974	meiotic spindle pole body	1
0	1	4	4	GO:0035976	transcription factor AP-1 complex	1
0	1	3	3	GO:0035997	rhabdomere microvillus membrane	1
0	1	3	5	GO:0036021	endolysosome lumen	1
0	1	2	16	GO:0036038	MKS complex	1
0	1	5	13	GO:0036062	presynaptic periactive zone	1
0	1	2	13	GO:0036156	inner dynein arm	1
0	1	2	15	GO:0036157	outer dynein arm	1
0	1	3	4	GO:0036449	microtubule minus-end	1
0	1	2	30	GO:0036452	ESCRT complex	1
0	1	2	10	GO:0036513	Derlin-1 retrotranslocation complex	1
0	1	4	3	GO:0038038	G protein-coupled receptor homodimeric complex	1
0	1	2	4	GO:0042272	nuclear RNA export factor complex	1
0	1	3	4	GO:0042382	paraspeckles	1
0	1	4	3	GO:0042385	myosin III complex	1
0	1	2	7	GO:0042406	extrinsic component of endoplasmic reticulum membrane	1
0	1	2	12	GO:0042555	MCM complex	1
0	1	3	6	GO:0042564	NLS-dependent protein nuclear import complex	1
0	1	3	5	GO:0042565	RNA nuclear export complex	1
0	1	2	52	GO:0042575	DNA polymerase complex	1
0	1	2	13	GO:0042583	chromaffin granule	1
0	1	2	13	GO:0042584	chromaffin granule membrane	1
0	1	2	14	GO:0042585	germinal vesicle	1
0	1	2	6	GO:0042587	glycogen granule	1
0	1	3	7	GO:0042719	mitochondrial intermembrane space protein transporter complex	1
0	1	2	3	GO:0042721	TIM22 mitochondrial import inner membrane insertion complex	1
0	1	4	4	GO:0042765	GPI-anchor transamidase complex	1
0	1	2	12	GO:0043190	ATP-binding cassette (ABC) transporter complex	1
0	1	2	9	GO:0043203	axon hillock	1
0	1	2	8	GO:0043219	lateral loop	1
0	1	2	8	GO:0043240	Fanconi anaemia nuclear complex	1
0	1	4	3	GO:0043505	CENP-A containing nucleosome	1
0	1	2	6	GO:0043590	bacterial nucleoid	1
0	1	3	40	GO:0043596	nuclear replication fork	1
0	1	2	12	GO:0043601	nuclear replisome	1
0	1	3	7	GO:0043614	multi-eIF complex	1
0	1	3	3	GO:0043625	delta DNA polymerase complex	1
0	1	2	8	GO:0043656	host intracellular region	1
0	1	2	12	GO:0043657	host cell	1
0	1	2	5	GO:0044094	host cell nuclear part	1
0	1	2	7	GO:0044294	dendritic growth cone	1
0	1	6	5	GO:0044307	dendritic branch	1
0	1	2	7	GO:0044326	dendritic spine neck	1
0	1	3	4	GO:0044393	microspike	1
0	1	-1	32	GO:0044420	obsolete extracellular matrix component	1
0	1	2	10	GO:0044615	nuclear pore nuclear basket	1
0	1	2	10	GO:0044666	MLL3/4 complex	1
0	1	4	3	GO:0044732	mitotic spindle pole body	1
0	1	2	8	GO:0044753	amphisome	1
0	1	4	4	GO:0045009	chitosome	1
0	1	4	4	GO:0045098	type III intermediate filament	1
0	1	6	34	GO:0045120	pronucleus	1
0	1	2	27	GO:0045169	fusome	1
0	1	2	5	GO:0045170	spectrosome	1
0	1	2	22	GO:0045172	germline ring canal	1
0	1	2	3	GO:0045244	succinate-CoA ligase complex (GDP-forming)	1
0	1	2	7	GO:0045252	oxoglutarate dehydrogenase complex	1
0	1	2	13	GO:0046581	intercellular canaliculus	1
0	1	3	13	GO:0046696	lipopolysaccharide receptor complex	1
0	1	3	3	GO:0048046	apoplast	1
0	1	5	4	GO:0048179	activin receptor complex	1
0	1	2	16	GO:0048188	Set1C/COMPASS complex	1
0	1	3	5	GO:0048476	Holliday junction resolvase complex	1
0	1	5	4	GO:0051285	cell cortex of cell tip	1
0	1	3	3	GO:0055028	cortical microtubule	1
0	1	2	6	GO:0055036	virion membrane	1
0	1	2	3	GO:0055087	Ski complex	1
0	1	2	5	GO:0060102	collagen and cuticulin-based cuticle extracellular matrix	1
0	1	2	3	GO:0060342	photoreceptor inner segment membrane	1
0	1	2	20	GO:0060473	cortical granule	1
0	1	2	6	GO:0061474	phagolysosome membrane	1
0	1	2	4	GO:0061574	ASAP complex	1
0	1	2	4	GO:0061617	MICOS complex	1
0	1	3	4	GO:0061689	tricellular tight junction	1
0	1	3	5	GO:0070090	metaphase plate	1
0	1	3	4	GO:0070187	shelterin complex	1
0	1	3	3	GO:0070274	RES complex	1
0	1	2	6	GO:0070390	transcription export complex 2	1
0	1	2	10	GO:0070419	nonhomologous end joining complex	1
0	1	4	3	GO:0070435	Shc-EGFR complex	1
0	1	4	4	GO:0070436	Grb2-EGFR complex	1
0	1	2	3	GO:0070449	elongin complex	1
0	1	2	7	GO:0070451	cell hair	1
0	1	2	3	GO:0070522	ERCC4-ERCC1 complex	1
0	1	2	3	GO:0070532	BRCA1-B complex	1
0	1	2	5	GO:0070545	PeBoW complex	1
0	1	2	6	GO:0070578	RISC-loading complex	1
0	1	3	5	GO:0070652	HAUS complex	1
0	1	2	3	GO:0070695	FHF complex	1
0	1	2	5	GO:0070732	spindle envelope	1
0	1	3	4	GO:0070765	gamma-secretase complex	1
0	1	2	3	GO:0070826	paraferritin complex	1
0	1	2	10	GO:0070864	sperm individualization complex	1
0	1	2	3	GO:0070865	investment cone	1
0	1	2	5	GO:0070937	CRD-mediated mRNA stability complex	1
0	1	2	24	GO:0070971	endoplasmic reticulum exit site	1
0	1	2	3	GO:0071001	U4/U6 snRNP	1
0	1	4	3	GO:0071020	post-spliceosomal complex	1
0	1	2	6	GO:0071141	SMAD protein complex	1
0	1	3	4	GO:0071144	heteromeric SMAD protein complex	1
0	1	3	13	GO:0071162	CMG complex	1
0	1	2	9	GO:0071203	WASH complex	1
0	1	2	5	GO:0071204	histone pre-mRNA 3'end processing complex	1
0	1	2	20	GO:0071437	invadopodium	1
0	1	2	10	GO:0071438	invadopodium membrane	1
0	1	2	3	GO:0071439	clathrin complex	1
0	1	2	5	GO:0071458	integral component of cytoplasmic side of endoplasmic reticulum membrane	1
0	1	3	6	GO:0071541	eukaryotic translation initiation factor 3 complex, eIF3m	1
0	1	3	9	GO:0071546	pi-body	1
0	1	3	4	GO:0071547	piP-body	1
0	1	2	3	GO:0071561	nucleus-vacuole junction	1
0	1	2	11	GO:0071565	nBAF complex	1
0	1	2	5	GO:0071598	neuronal ribonucleoprotein granule	1
0	1	2	9	GO:0071683	sensory dendrite	1
0	1	4	18	GO:0071782	endoplasmic reticulum tubular network	1
0	1	2	3	GO:0071819	DUBm complex	1
0	1	3	4	GO:0071914	prominosome	1
0	1	2	4	GO:0071942	XPC complex	1
0	1	2	10	GO:0071953	elastic fiber	1
0	1	2	10	GO:0072546	EMC complex	1
0	1	2	3	GO:0072559	NLRP3 inflammasome complex	1
0	1	2	7	GO:0072669	tRNA-splicing ligase complex	1
0	1	6	21	GO:0072687	meiotic spindle	1
0	1	2	37	GO:0080008	Cul4-RING E3 ubiquitin ligase complex	1
0	1	2	7	GO:0090443	FAR/SIN/STRIPAK complex	1
0	1	2	6	GO:0090533	cation-transporting ATPase complex	1
0	1	2	22	GO:0090543	Flemming body	1
0	1	2	9	GO:0090576	RNA polymerase III transcription regulator complex	1
0	1	2	6	GO:0090619	meiotic spindle pole	1
0	1	2	3	GO:0090651	apical cytoplasm	1
0	1	-1	15	GO:0090723	obsolete growth cone part	1
0	1	2	6	GO:0090724	central region of growth cone	1
0	1	2	3	GO:0090725	peripheral region of growth cone	1
0	1	4	6	GO:0097025	MPP7-DLG1-LIN7 complex	1
0	1	2	5	GO:0097057	TRAF2-GSTP1 complex	1
0	1	3	3	GO:0097125	cyclin B1-CDK1 complex	1
0	1	2	7	GO:0097136	Bcl-2 family protein complex	1
0	1	2	3	GO:0097145	BAK complex	1
0	1	2	4	GO:0097165	nuclear stress granule	1
0	1	2	5	GO:0097224	sperm connecting piece	1
0	1	2	6	GO:0097227	sperm annulus	1
0	1	2	3	GO:0097268	cytoophidium	1
0	1	2	5	GO:0097422	tubular endosome	1
0	1	2	3	GO:0097427	microtubule bundle	1
0	1	2	39	GO:0097431	mitotic spindle pole	1
0	1	6	5	GO:0097442	CA3 pyramidal cell dendrite	1
0	1	5	5	GO:0097443	sorting endosome	1
0	1	2	3	GO:0097444	spine apparatus	1
0	1	2	4	GO:0097452	GAIT complex	1
0	1	3	7	GO:0097482	muscle cell postsynaptic specialization	1
0	1	7	11	GO:0097512	cardiac myofibril	1
0	1	2	5	GO:0097519	DNA recombinase complex	1
0	1	2	17	GO:0097524	sperm plasma membrane	1
0	1	2	8	GO:0097539	ciliary transition fiber	1
0	1	2	45	GO:0097546	ciliary base	1
0	1	2	5	GO:0097574	lateral part of cell	1
0	1	5	3	GO:0097575	lateral cell cortex	1
0	1	2	8	GO:0097728	9+0 motile cilium	1
0	1	4	18	GO:0098533	ATPase dependent transmembrane transport complex	1
0	1	3	3	GO:0098536	deuterosome	1
0	1	2	4	GO:0098595	perivitelline space	1
0	1	3	3	GO:0098651	basement membrane collagen trimer	1
0	1	2	3	GO:0098683	cochlear hair cell ribbon synapse	1
0	1	2	8	GO:0098723	skeletal muscle myofibril	1
0	1	3	3	GO:0098826	endoplasmic reticulum tubular network membrane	1
0	1	2	3	GO:0098830	presynaptic endosome	1
0	1	5	9	GO:0098831	presynaptic active zone cytoplasmic component	1
0	1	2	3	GO:0098837	postsynaptic recycling endosome	1
0	1	5	5	GO:0098845	postsynaptic endosome	1
0	1	4	5	GO:0098850	extrinsic component of synaptic vesicle membrane	1
0	1	2	6	GO:0098888	extrinsic component of presynaptic membrane	1
0	1	2	8	GO:0098890	extrinsic component of postsynaptic membrane	1
0	1	2	6	GO:0098897	spine apparatus membrane	1
0	1	3	12	GO:0098975	postsynapse of neuromuscular junction	1
0	1	2	7	GO:0098993	anchored component of synaptic vesicle membrane	1
0	1	7	3	GO:0099073	mitochondrion-derived vesicle	1
0	1	4	12	GO:0099243	extrinsic component of synaptic membrane	1
0	1	3	12	GO:0099522	region of cytosol	1
0	1	4	8	GO:0099523	presynaptic cytosol	1
0	1	2	6	GO:0099524	postsynaptic cytosol	1
0	1	2	26	GO:0101031	chaperone complex	1
0	1	6	3	GO:0106037	apicomedial cortex	1
0	1	2	3	GO:0110142	ubiquinone biosynthesis complex	1
0	1	2	8	GO:0120103	centriolar subdistal appendage	1
0	1	2	6	GO:0120115	Lsm2-8 complex	1
0	1	2	3	GO:0120200	rod photoreceptor outer segment	1
0	1	2	12	GO:0120216	matrilin complex	1
0	1	2	5	GO:0120219	subapical part of cell	1
0	1	2	4	GO:0120228	outer dynein arm docking complex	1
0	1	5	3	GO:0120282	autolysosome lumen	1
0	1	2	3	GO:0140007	KICSTOR complex	1
0	1	2	3	GO:0140092	bBAF complex	1
0	1	2	9	GO:0140268	endoplasmic reticulum-plasma membrane contact site	1
0	1	2	4	GO:0140288	GBAF complex	1
0	1	3	3	GO:0140445	chromosome, telomeric repeat region	1
0	1	2	3	GO:1901588	dendritic microtubule	1
0	1	2	3	GO:1903958	nitric-oxide synthase complex	1
0	1	2	3	GO:1904602	serotonin-activated cation-selective channel complex	1
0	1	2	9	GO:1905347	endodeoxyribonuclease complex	1
0	1	3	5	GO:1905379	beta-N-acetylhexosaminidase complex	1
0	1	2	21	GO:1990023	mitotic spindle midzone	1
0	1	4	3	GO:1990026	hippocampal mossy fiber expansion	1
0	1	2	5	GO:1990062	RPAP3/R2TP/prefoldin-like complex	1
0	1	2	3	GO:1990072	TRAPPIII protein complex	1
0	1	2	18	GO:1990075	periciliary membrane compartment	1
0	1	4	5	GO:1990111	spermatoproteasome complex	1
0	1	2	13	GO:1990124	messenger ribonucleoprotein complex	1
0	1	2	3	GO:1990130	GATOR1 complex	1
0	1	4	5	GO:1990184	amino acid transport complex	1
0	1	2	6	GO:1990221	L-cysteine desulfurase complex	1
0	1	3	4	GO:1990246	uniplex complex	1
0	1	7	6	GO:1990316	Atg1/ULK1 kinase complex	1
0	1	2	5	GO:1990385	meiotic spindle midzone	1
0	1	2	3	GO:1990427	stereocilia tip-link density	1
0	1	3	4	GO:1990433	CSL-Notch-Mastermind transcription factor complex	1
0	1	3	6	GO:1990452	Parkin-FBXW7-Cul1 ubiquitin ligase complex	1
0	1	4	5	GO:1990454	L-type voltage-gated calcium channel complex	1
0	1	2	12	GO:1990498	mitotic spindle microtubule	1
0	1	2	5	GO:1990531	phospholipid-translocating ATPase complex	1
0	1	2	3	GO:1990597	AIP1-IRE1 complex	1
0	1	2	5	GO:1990604	IRE1-TRAF2-ASK1 complex	1
0	1	2	7	GO:1990621	ESCRT IV complex	1
0	1	2	3	GO:1990622	CHOP-ATF3 complex	1
0	1	5	14	GO:1990635	proximal dendrite	1
0	1	2	3	GO:1990674	Golgi cis cisterna membrane	1
0	1	2	7	GO:1990716	axonemal central apparatus	1
0	1	2	6	GO:1990726	Lsm1-7-Pat1 complex	1
0	1	5	4	GO:1990761	growth cone lamellipodium	1
0	1	4	3	GO:1990769	proximal neuron projection	1
0	1	2	6	GO:1990794	basolateral part of cell	1
0	1	2	3	GO:1990826	nucleoplasmic periphery of the nuclear pore complex	1
0	1	3	6	GO:1990907	beta-catenin-TCF complex	1
0	1	2	3	GO:1990917	ooplasm	1
0	1	2	4	GO:1990923	PET complex	1
0	0.111173	4	92	GO:0000123
0	0.0345352	2	24	GO:0000124
0	0.152811	3	20	GO:0000178
0	0.492754	4	374	GO:0000228
0	0.162184	7	68	GO:0000313
0	0.375328	5	30	GO:0000314
0	0.01058	5	45	GO:0000315
0	0.532246	4	16	GO:0000322
0	0.260781	2	755	GO:0000323
0	0.0832197	3	122	GO:0000428
0	0.409542	2	45	GO:0000786
0	0.269053	2	8	GO:0000808
0	0.0733634	2	6	GO:0000938
0	0.0933293	2	97	GO:0001725
0	0.103501	3	10	GO:0002141
0	0.250209	2	23	GO:0005593
0	0.168556	4	4	GO:0005599
0	0.000152839	3	8	GO:0005628
0	0.115079	3	9	GO:0005675
0	0.677646	5	233	GO:0005741
0	0.210141	5	456	GO:0005743
0	0.0282412	3	53	GO:0005746
0	0.042836	2	28	GO:0005747
0	0.0519798	2	8	GO:0005751
0	0.0632894	2	99	GO:0005758
0	0.24315	2	457	GO:0005765
0	0.0693719	9	135	GO:0005766
0	0.379462	6	31	GO:0005767
0	0.0517787	6	271	GO:0005777
0	0.044175	5	101	GO:0005778
0	0.515637	4	22	GO:0005779
0	0.368158	5	73	GO:0005782
0	0.0266527	3	7	GO:0005786
0	0.333487	3	741	GO:0005813
0	0.680343	2	21	GO:0005838
0	0.118485	3	19	GO:0005847
0	0.517904	2	23	GO:0005865
0	0.00657059	2	999	GO:0005887
0	0.132956	2	249	GO:0005925
0	0.0217317	4	14	GO:0005937
0	0.314592	2	233	GO:0008021
0	0.0387561	2	3	GO:0008043
0	0.123412	3	98	GO:0008076
0	0.0649312	4	13	GO:0008274
0	0.174897	2	44	GO:0008287
0	0.426157	2	43	GO:0008328
0	0.0423744	2	39	GO:0009507
0	0.129358	4	4	GO:0009534
0	0.179459	3	6	GO:0009535
0	0.460389	2	8	GO:0009941
0	0.0931647	3	23	GO:0010009
0	0.0183163	4	270	GO:0014069
0	0.482465	3	92	GO:0014704
0	0.241687	4	4	GO:0016029
0	0.0664226	3	7	GO:0016456
0	0.0940808	3	11	GO:0016581
0	0.0249599	2	3	GO:0017133
0	0.893098	2	54	GO:0018995
0	0.00201436	4	221	GO:0030016
0	0.421254	2	65	GO:0030117
0	0.270613	2	50	GO:0030173
0	0.649315	2	131	GO:0030176
0	0.818982	4	28	GO:0030285
0	0.79223	3	248	GO:0030426
0	0.0223725	3	9	GO:0030479
0	0.769517	2	765	GO:0030659
0	0.306238	3	153	GO:0030672
0	0.145737	4	17	GO:0030690
0	0.300999	3	12	GO:0030897
0	0.571863	2	21	GO:0030990
0	0.24282	4	15	GO:0031011
0	0.172414	4	6	GO:0031166
0	0.414776	5	21	GO:0031265
0	0.725496	2	277	GO:0031301
0	0.515795	2	23	GO:0031304
0	0.231095	3	890	GO:0031967
0	0.055255	4	301	GO:0031983
0	0.170532	2	78	GO:0032153
0	0.818937	3	252	GO:0032279
0	0.629367	2	68	GO:0032809
0	0.323086	2	5	GO:0033061
0	0.401309	-1	335	GO:0033267
0	0.0355574	2	5	GO:0033573
0	0.776624	5	25	GO:0033647
0	0.190559	2	4	GO:0034271
0	0.0829963	4	442	GO:0034702
0	0.383061	2	23	GO:0035267
0	0.366852	2	272	GO:0035770
0	0.264209	2	13	GO:0036056
0	0.0076277	3	23	GO:0038037
0	0.160735	2	12	GO:0038201
0	0.000370774	3	851	GO:0042175
0	0.323244	8	79	GO:0042470
0	0.147203	3	9	GO:0042567
0	0.18523	3	915	GO:0043025
0	0.900344	4	221	GO:0043197
0	0.385564	2	7	GO:0043220
0	0.0674505	2	255	GO:0043679
0	0.596797	-1	1011	GO:0044430
0	0.407191	-1	114	GO:0044438
0	0.718661	-1	1121	GO:0044463
0	0.125653	2	27	GO:0044665
0	0.211692	2	6	GO:0044840
0	0.800309	4	427	GO:0045121
0	0.18032	2	33	GO:0046540
0	0.101978	2	11	GO:0046691
0	0.272475	2	33	GO:0051286
0	0.358349	8	6	GO:0060199
0	0.0813567	4	4	GO:0060388
0	0.293974	2	634	GO:0070062
0	0.495131	3	731	GO:0070161
0	0.0124332	2	17	GO:0071010
0	0.0581454	2	11	GO:0071012
0	0.00145957	2	5	GO:0071256
0	0.412775	2	7	GO:0071556
0	0.508411	2	61	GO:0072534
0	0.326605	2	101	GO:0090734
0	0.173683	3	13	GO:0097179
0	0.00499403	3	9	GO:0097504
0	0.00299098	3	86	GO:0097525
0	0.590678	2	151	GO:0097729
0	0.849059	2	76	GO:0097731
0	1.82476e-09	2	247	GO:0098562
0	0.51527	3	50	GO:0098573
0	0.835929	3	652	GO:0098791
0	0.277039	2	254	GO:0098862
0	0.0439255	3	10	GO:0098871
0	0.254768	4	7	GO:0098948
0	0.308013	2	12	GO:0098983
0	0.0327373	2	4	GO:0099012
0	0.102211	5	8	GO:0099092
0	0.0616906	2	24	GO:0099240
0	0.537559	4	883	GO:0099503
0	0.0637392	3	695	GO:0099512
0	0.647723	2	480	GO:0099513
0	0.0287395	5	4	GO:0150056
0	0.0790957	2	31	GO:1902555
0	0.000143168	2	8	GO:1903440
0	0.121132	2	17	GO:1905360
0	0.196078	2	11	GO:1905370
0	1	4	6	GO:0000220
0	1	5	8	GO:0000221
0	1	4	7	GO:0000275
0	1	4	5	GO:0000276
0	1	2	5	GO:0000347
0	1	2	8	GO:0000778
0	1	2	7	GO:0000783
0	1	3	27	GO:0000795
0	1	2	6	GO:0000798
0	1	5	9	GO:0000835
0	1	2	7	GO:0002178
0	1	2	9	GO:0002199
0	1	2	3	GO:0005606
0	1	3	7	GO:0005639
0	1	2	3	GO:0005656
0	1	3	4	GO:0005749
0	1	2	10	GO:0005750
0	1	4	13	GO:0005753
0	1	2	3	GO:0005756
0	1	2	12	GO:0005845
0	1	4	17	GO:0005859
0	1	7	5	GO:0005940
0	1	2	4	GO:0005943
0	1	2	10	GO:0005947
0	1	4	3	GO:0005962
0	1	4	6	GO:0005967
0	1	2	36	GO:0009295
0	1	4	4	GO:0009361
0	1	3	3	GO:0009570
0	1	2	5	GO:0014701
0	1	3	3	GO:0014802
0	1	2	13	GO:0016282
0	1	4	15	GO:0016442
0	1	2	18	GO:0016471
0	1	2	12	GO:0016514
0	1	4	4	GO:0016939
0	1	2	6	GO:0019814
0	1	2	18	GO:0030062
0	1	4	9	GO:0030122
0	1	3	13	GO:0030663
0	1	3	9	GO:0030681
0	1	2	6	GO:0030915
0	1	2	21	GO:0031306
0	1	3	4	GO:0031380
0	1	4	5	GO:0031429
0	1	3	5	GO:0032473
0	1	2	16	GO:0032994
0	1	3	15	GO:0033162
0	1	4	5	GO:0034361
0	1	4	7	GO:0034665
0	1	2	10	GO:0034678
0	1	4	5	GO:0034993
0	1	2	10	GO:0035183
0	1	3	23	GO:0035371
0	1	2	8	GO:0035859
0	1	3	9	GO:0036194
0	1	2	6	GO:0036396
0	1	2	12	GO:0042599
0	1	3	71	GO:0043186
0	1	2	4	GO:0044185
0	1	2	14	GO:0044215
0	1	6	9	GO:0044354
0	1	2	7	GO:0044647
0	1	2	4	GO:0048788
0	1	5	17	GO:0060091
0	1	3	6	GO:0061200
0	1	2	8	GO:0061702
0	1	2	4	GO:0070083
0	1	2	3	GO:0070369
0	1	2	5	GO:0070775
0	1	2	4	GO:0070825
0	1	4	3	GO:0070877
0	1	2	4	GO:0071666
0	1	2	3	GO:0071818
0	1	3	9	GO:0072494
0	1	2	5	GO:0097232
0	1	4	6	GO:0099013
0	1	3	4	GO:0099147
0	1	2	4	GO:0120098
0	1	3	6	GO:0120234
0	1	2	5	GO:1903349
